# Supplementary material for: Bis(5-methyl­pyrazine-2-carboxyl­ato)­diphenyl­tin(IV)
Source: Acta Crystallogr Sect E Struct Rep Online. 2008 Jun 7;64(Pt 7):m867. doi: 10.1107/S1600536808016139 (PMC2961826; doi:10.1107/S1600536808016139)
Supplement: Supplementary file 1 [file e-64-0m867-sup1.cif]

##############################################################################
###                                                                        ###
###        Electronic paper (Acta Crystallographica Section E)             ###
###                                                                        ###
##############################################################################
#                                                                            #
# This CIF contains the data in a paper accepted for publication in Acta     #
# Crystallographica Section E. It conforms to the requirements of Notes      #
# for Authors for Section E, and has been peer reviewed under the auspices   #
# of the IUCr Commission on Journals.                                        #
#                                                                            #
# Full details of the Crystallographic Information File format               #
# are given in the paper "The Crystallographic Information File (CIF):       #
# a New Standard Archive File for Crystallography" by S. R. Hall, F. H.      #
# Allen and I. D. Brown [Acta Cryst. (1991), A47, 655-685].                  #
#                                                                            #
# The current version of the core CIF dictionary is obtainable from          #
# ftp://ftp.iucr.org/pub/cif_core.dic. The current version number is 2.4.    #
#                                                                            #
# Software is freely available for graphical display of the structure(s) in  #
# this CIF.  For information consult the CIF home page http://www.iucr.org/  #
# cif/home.html                                                              #
#                                                                            #
# This file may be used for bona fide research purposes within the           #
# scientific community so long as proper attribution is given to the journal # 
# article from which it was obtained.                                        #
#                                                                            #
##############################################################################
                                             
data_I
_audit_creation_method     SHELXL-97
_chemical_name_systematic
;
Bis(5-methylpyrazine-2-carboxylato)diphenyltin(IV)
;
_chemical_name_common     ?
_chemical_formula_moiety     'C24 H20 N4 O4 Sn'
_chemical_formula_sum     'C24 H20 N4 O4 Sn'
_chemical_formula_iupac     '[Sn (C6 H5)2 (C6 H5 N2 O2)2]'
_chemical_formula_weight     547.13
_chemical_melting_point     ?
_symmetry_cell_setting     monoclinic
_symmetry_space_group_name_H-M     'P 21/n'
_symmetry_space_group_name_Hall     '-P 2yn'
loop_
    _symmetry_equiv_pos_as_xyz
    'x, y, z'
    '-x+1/2, y+1/2, -z+1/2'
    '-x, -y, -z'
    'x-1/2, -y-1/2, z-1/2'
_cell_length_a     12.030(4)
_cell_length_b     14.658(5)
_cell_length_c     13.409(5)
_cell_angle_alpha     90.00
_cell_angle_beta     91.872(4)
_cell_angle_gamma     90.00
_cell_volume     2363.2(14)
_cell_formula_units_Z     4
_cell_measurement_reflns_used     3659
_cell_measurement_theta_min     2.191
_cell_measurement_theta_max     23.978
_cell_measurement_temperature     298(2)
_exptl_crystal_description     block
_exptl_crystal_colour     colorless
_exptl_crystal_size_max     0.45
_exptl_crystal_size_mid     0.43
_exptl_crystal_size_min     0.18
_exptl_crystal_density_diffrn     1.538
_exptl_crystal_density_meas     ?
_exptl_crystal_density_method     'not measured'
_exptl_crystal_F_000     1096
_exptl_absorpt_coefficient_mu     1.118
_exptl_absorpt_correction_type     multi-scan
_exptl_absorpt_process_details     '(SADABS; Sheldrick, 1996)'
_exptl_absorpt_correction_T_min     0.6330
_exptl_absorpt_correction_T_max     0.8241
_exptl_special_details
;
;
_diffrn_ambient_temperature     298(2)
_diffrn_radiation_type     MoK\a
_diffrn_radiation_wavelength     0.71073
_diffrn_radiation_source     'fine-focus sealed tube'
_diffrn_radiation_monochromator     graphite
_diffrn_measurement_device_type     'Bruker SMART CCD area-detector'
_diffrn_measurement_method     '\f and \w'
_diffrn_detector_area_resol_mean     ?
_diffrn_reflns_number     12010
_diffrn_reflns_av_R_equivalents     0.0392
_diffrn_reflns_av_sigmaI/netI     0.0449
_diffrn_reflns_theta_min     2.06
_diffrn_reflns_theta_max     25.01
_diffrn_reflns_theta_full     25.01
_diffrn_measured_fraction_theta_max     0.997
_diffrn_measured_fraction_theta_full     0.997
_diffrn_reflns_limit_h_min     -12
_diffrn_reflns_limit_h_max     14
_diffrn_reflns_limit_k_min     -17
_diffrn_reflns_limit_k_max     14
_diffrn_reflns_limit_l_min     -15
_diffrn_reflns_limit_l_max     15
_diffrn_standards_number     0
_diffrn_standards_interval_count     ?
_diffrn_standards_interval_time     ?
_diffrn_standards_decay_%     ?
_refine_special_details
;
 Refinement of F^2^ against ALL reflections.  The weighted R-factor wR and
 goodness of fit S are based on F^2^, conventional R-factors R are based
 on F, with F set to zero for negative F^2^. The threshold expression of
 F^2^ > 2sigma(F^2^) is used only for calculating R-factors(gt) etc. and is
 not relevant to the choice of reflections for refinement.  R-factors based
 on F^2^ are statistically about twice as large as those based on F, and R-
 factors based on ALL data will be even larger.
;
_reflns_number_total     4166
_reflns_number_gt     2732
_reflns_threshold_expression     I>2\s(I)
_refine_ls_structure_factor_coef     Fsqd
_refine_ls_matrix_type     full
_refine_ls_R_factor_all     0.0736
_refine_ls_R_factor_gt     0.0349
_refine_ls_wR_factor_gt     0.0881
_refine_ls_wR_factor_ref     0.1320
_refine_ls_goodness_of_fit_ref     1.051
_refine_ls_restrained_S_all     1.059
_refine_ls_number_reflns     4166
_refine_ls_number_parameters     298
_refine_ls_number_restraints     ?
_refine_ls_hydrogen_treatment     constr
_refine_ls_weighting_scheme     calc
_refine_ls_weighting_details
          'calc w=1/[\s^2^(Fo^2^)+(0.066P)^2^+2.0808P] where P=(Fo^2^+2Fc^2^)/3'
_atom_sites_solution_hydrogens     geom
_atom_sites_solution_primary     direct
_atom_sites_solution_secondary     difmap
_refine_ls_shift/su_max     0.000
_refine_ls_shift/su_mean     0.000
_refine_diff_density_max     0.561
_refine_diff_density_min     -0.460
_refine_ls_extinction_method     none
_refine_ls_extinction_coef     ?
loop_
    _atom_type_symbol
    _atom_type_description
    _atom_type_scat_dispersion_real
    _atom_type_scat_dispersion_imag
    _atom_type_scat_source
    'C' 'C' 0.0033 0.0016
                         'International Tables Vol C Tables 4.2.6.8 and 6.1.1.4'
    'H' 'H' 0.0000 0.0000
                         'International Tables Vol C Tables 4.2.6.8 and 6.1.1.4'
    'N' 'N' 0.0061 0.0033
                         'International Tables Vol C Tables 4.2.6.8 and 6.1.1.4'
    'O' 'O' 0.0106 0.0060
                         'International Tables Vol C Tables 4.2.6.8 and 6.1.1.4'
    'Sn' 'Sn' -0.6537 1.4246
                         'International Tables Vol C Tables 4.2.6.8 and 6.1.1.4'
_computing_data_collection     'SMART (Bruker, 1998)'
_computing_cell_refinement     'SAINT (Bruker, 1998)'
_computing_data_reduction     'SAINT (Bruker, 1998)'
_computing_structure_solution     'SHELXS97 (Sheldrick, 2008)'
_computing_structure_refinement     'SHELXL97 (Sheldrick, 2008)'
_computing_molecular_graphics     'SHELXTL (Sheldrick, 2008)'
_computing_publication_material     'SHELXTL (Sheldrick, 2008)'
loop_
    _atom_site_type_symbol
    _atom_site_label
    _atom_site_fract_x
    _atom_site_fract_y
    _atom_site_fract_z
    _atom_site_U_iso_or_equiv
    _atom_site_adp_type
    _atom_site_calc_flag
    _atom_site_refinement_flags
    _atom_site_occupancy
    _atom_site_disorder_assembly
    _atom_site_disorder_group
    Sn Sn1 0.03995(3) 0.25533(2) 0.90574(3) 0.04317(17) Uani d . 1 . .
    N N1 0.0859(4) 0.2891(3) 1.0739(3) 0.0440(11) Uani d . 1 . .
    N N2 0.1584(4) 0.3005(4) 1.2707(4) 0.0611(13) Uani d . 1 . .
    N N3 -0.1259(4) 0.2163(3) 0.9852(3) 0.0473(11) Uani d . 1 . .
    N N4 -0.3408(5) 0.1915(4) 1.0421(5) 0.0788(17) Uani d . 1 . .
    O O1 0.0994(3) 0.1346(2) 0.9701(3) 0.0517(10) Uani d . 1 . .
    O O2 0.1706(4) 0.0621(3) 1.1024(4) 0.0853(15) Uani d . 1 . .
    O O3 -0.0532(3) 0.3752(2) 0.9163(3) 0.0545(10) Uani d . 1 . .
    O O4 -0.2151(4) 0.4402(3) 0.9433(4) 0.0946(16) Uani d . 1 . .
    C C1 0.1354(5) 0.1303(4) 1.0620(5) 0.0557(15) Uani d . 1 . .
    C C2 0.1298(5) 0.2175(4) 1.1213(4) 0.0450(13) Uani d . 1 . .
    C C3 0.1662(5) 0.2249(4) 1.2196(5) 0.0556(15) Uani d . 1 . .
    H H3 0.1976 0.1740 1.2509 0.067 Uiso calc R 1 . .
    C C4 0.1149(5) 0.3732(4) 1.2234(4) 0.0541(15) Uani d . 1 . .
    C C5 0.0804(5) 0.3667(4) 1.1242(4) 0.0488(14) Uani d . 1 . .
    H H5 0.0525 0.4184 1.0918 0.059 Uiso calc R 1 . .
    C C6 0.1053(6) 0.4589(4) 1.2806(5) 0.082(2) Uani d . 1 . .
    H H6A 0.1337 0.4496 1.3476 0.122 Uiso calc R 1 . .
    H H6B 0.0286 0.4767 1.2820 0.122 Uiso calc R 1 . .
    H H6C 0.1474 0.5060 1.2494 0.122 Uiso calc R 1 . .
    C C7 -0.1548(5) 0.3744(4) 0.9450(5) 0.0570(16) Uani d . 1 . .
    C C8 -0.1966(5) 0.2842(4) 0.9824(4) 0.0513(14) Uani d . 1 . .
    C C9 -0.3049(6) 0.2725(5) 1.0106(6) 0.075(2) Uani d . 1 . .
    H H9 -0.3537 0.3217 1.0078 0.090 Uiso calc R 1 . .
    C C10 -0.2715(6) 0.1230(5) 1.0447(5) 0.0649(18) Uani d . 1 . .
    C C11 -0.1606(5) 0.1348(4) 1.0159(4) 0.0536(15) Uani d . 1 . .
    H H11 -0.1117 0.0857 1.0183 0.064 Uiso calc R 1 . .
    C C12 -0.3116(6) 0.0326(5) 1.0790(6) 0.091(2) Uani d . 1 . .
    H H12A -0.3885 0.0371 1.0953 0.136 Uiso calc R 1 . .
    H H12B -0.2685 0.0138 1.1369 0.136 Uiso calc R 1 . .
    H H12C -0.3037 -0.0115 1.0267 0.136 Uiso calc R 1 . .
    C C13 -0.0319(4) 0.1966(4) 0.7745(4) 0.0469(13) Uani d . 1 . .
    C C14 -0.0653(5) 0.1070(4) 0.7688(5) 0.0665(17) Uani d . 1 . .
    H H14 -0.0584 0.0704 0.8253 0.080 Uiso calc R 1 . .
    C C15 -0.1086(6) 0.0704(5) 0.6821(6) 0.080(2) Uani d . 1 . .
    H H15 -0.1298 0.0094 0.6801 0.096 Uiso calc R 1 . .
    C C16 -0.1207(6) 0.1231(7) 0.5990(6) 0.088(2) Uani d . 1 . .
    H H16 -0.1514 0.0983 0.5405 0.105 Uiso calc R 1 . .
    C C17 -0.0877(6) 0.2125(7) 0.6012(5) 0.083(2) Uani d . 1 . .
    H H17 -0.0953 0.2487 0.5444 0.100 Uiso calc R 1 . .
    C C18 -0.0427(5) 0.2482(4) 0.6896(5) 0.0645(18) Uani d . 1 . .
    H H18 -0.0194 0.3087 0.6911 0.077 Uiso calc R 1 . .
    C C19 0.1901(5) 0.3181(4) 0.8612(4) 0.0556(15) Uani d U 1 . .
    C C20 0.2684(7) 0.2621(5) 0.8185(7) 0.084(2) Uani d U 1 . .
    H H20 0.2541 0.1998 0.8142 0.101 Uiso calc R 1 . .
    C C21 0.3653(7) 0.2945(8) 0.7828(7) 0.111(3) Uani d U 1 . .
    H H21 0.4156 0.2557 0.7529 0.134 Uiso calc R 1 . .
    C C22 0.3867(8) 0.3866(7) 0.7921(6) 0.104(2) Uani d U 1 . .
    H H22 0.4537 0.4096 0.7701 0.124 Uiso calc R 1 . .
    C C23 0.3137(7) 0.4438(6) 0.8320(6) 0.090(2) Uani d U 1 . .
    H H23 0.3286 0.5060 0.8365 0.108 Uiso calc R 1 . .
    C C24 0.2133(6) 0.4077(5) 0.8671(5) 0.0750(19) Uani d U 1 . .
    H H24 0.1620 0.4469 0.8950 0.090 Uiso calc R 1 . .
loop_
    _atom_site_aniso_label
    _atom_site_aniso_U_11
    _atom_site_aniso_U_22
    _atom_site_aniso_U_33
    _atom_site_aniso_U_12
    _atom_site_aniso_U_13
    _atom_site_aniso_U_23
    Sn1 0.0388(2) 0.0483(3) 0.0423(2) 0.00011(17) -0.00113(16) 0.00171(17)
    N1 0.040(3) 0.046(2) 0.046(3) -0.006(2) 0.001(2) 0.003(2)
    N2 0.058(3) 0.075(4) 0.050(3) -0.005(3) -0.006(2) 0.004(3)
    N3 0.045(3) 0.049(3) 0.048(3) 0.000(2) -0.001(2) -0.003(2)
    N4 0.068(4) 0.081(4) 0.090(4) 0.002(3) 0.025(3) -0.005(3)
    O1 0.054(2) 0.047(2) 0.055(2) 0.0109(17) -0.0018(19) -0.0026(17)
    O2 0.121(4) 0.052(3) 0.081(3) 0.018(3) -0.015(3) 0.012(2)
    O3 0.058(3) 0.046(2) 0.059(2) 0.0037(18) -0.009(2) 0.0066(17)
    O4 0.080(4) 0.067(3) 0.136(5) 0.030(3) 0.001(3) 0.006(3)
    C1 0.051(4) 0.053(4) 0.063(4) 0.004(3) -0.005(3) 0.011(3)
    C2 0.044(3) 0.049(3) 0.042(3) -0.003(3) 0.002(3) 0.006(3)
    C3 0.051(4) 0.063(4) 0.052(4) 0.000(3) -0.006(3) 0.011(3)
    C4 0.053(4) 0.063(4) 0.046(3) -0.008(3) -0.003(3) -0.006(3)
    C5 0.044(3) 0.048(3) 0.053(3) -0.004(2) -0.001(3) 0.000(3)
    C6 0.096(6) 0.081(5) 0.068(5) -0.004(4) -0.004(4) -0.023(4)
    C7 0.053(4) 0.057(4) 0.061(4) 0.015(3) -0.005(3) -0.003(3)
    C8 0.044(4) 0.059(3) 0.051(3) 0.007(3) 0.004(3) -0.015(3)
    C9 0.060(5) 0.080(5) 0.085(5) 0.023(4) 0.008(4) -0.003(4)
    C10 0.064(5) 0.075(5) 0.057(4) -0.014(4) 0.018(3) -0.013(3)
    C11 0.054(4) 0.053(4) 0.055(4) -0.003(3) 0.009(3) -0.005(3)
    C12 0.087(6) 0.098(6) 0.090(6) -0.033(4) 0.032(4) 0.002(4)
    C13 0.039(3) 0.057(4) 0.045(3) -0.005(3) -0.001(3) -0.003(3)
    C14 0.065(4) 0.065(4) 0.069(4) -0.005(3) -0.015(3) -0.007(3)
    C15 0.074(5) 0.071(5) 0.095(6) -0.006(4) -0.017(4) -0.027(4)
    C16 0.059(5) 0.132(8) 0.072(5) -0.004(5) -0.004(4) -0.036(5)
    C17 0.062(5) 0.143(7) 0.044(4) -0.010(5) -0.001(3) 0.004(4)
    C18 0.051(4) 0.095(5) 0.047(4) -0.015(3) 0.002(3) 0.006(3)
    C19 0.051(3) 0.066(4) 0.050(3) -0.007(3) -0.001(3) 0.001(3)
    C20 0.069(5) 0.089(5) 0.095(5) -0.006(4) 0.026(4) 0.003(4)
    C21 0.077(5) 0.147(6) 0.112(6) -0.008(5) 0.042(4) -0.001(5)
    C22 0.082(5) 0.130(6) 0.099(5) -0.030(5) 0.015(4) 0.003(5)
    C23 0.097(5) 0.096(5) 0.077(5) -0.038(4) 0.006(4) 0.002(4)
    C24 0.073(4) 0.089(5) 0.063(4) -0.023(4) 0.003(3) 0.007(3)
_geom_special_details
;
All e.s.d.'s (except the e.s.d. in the dihedral angle between two l.s.
planes) are estimated using the full covariance matrix. The cell e.s.d.'s
are taken into account individually in the estimation of e.s.d.'s in
distances, angles and torsion angles; correlations between e.s.d.'s in cell
parameters are only used when they are defined by crystal symmetry. An
approximate (isotropic) treatment of cell e.s.d.'s is used for estimating
e.s.d.'s involving l.s. planes.
;
loop_
    _geom_bond_atom_site_label_1
    _geom_bond_atom_site_label_2
    _geom_bond_site_symmetry_2
    _geom_bond_distance
    _geom_bond_publ_flag
    Sn1 O1 . 2.086(4) yes
    Sn1 O3 . 2.091(4) yes
    Sn1 C13 . 2.117(5) yes
    Sn1 C19 . 2.130(6) yes
    Sn1 N1 . 2.357(4) yes
    Sn1 N3 . 2.363(5) yes
    N1 C5 . 1.324(7) ?
    N1 C2 . 1.328(7) ?
    N2 C3 . 1.308(8) ?
    N2 C4 . 1.338(7) ?
    N3 C8 . 1.309(7) ?
    N3 C11 . 1.335(7) ?
    N4 C10 . 1.305(8) ?
    N4 C9 . 1.336(9) ?
    O1 C1 . 1.294(7) ?
    O2 C1 . 1.207(6) ?
    O3 C7 . 1.292(7) ?
    O4 C7 . 1.207(7) ?
    C1 C2 . 1.508(8) ?
    C2 C3 . 1.379(8) ?
    C3 H3 . 0.9300 ?
    C4 C5 . 1.384(7) ?
    C4 C6 . 1.477(8) ?
    C5 H5 . 0.9300 ?
    C6 H6A . 0.9600 ?
    C6 H6B . 0.9600 ?
    C6 H6C . 0.9600 ?
    C7 C8 . 1.506(9) ?
    C8 C9 . 1.379(9) ?
    C9 H9 . 0.9300 ?
    C10 C11 . 1.411(8) ?
    C10 C12 . 1.488(9) ?
    C11 H11 . 0.9300 ?
    C12 H12A . 0.9600 ?
    C12 H12B . 0.9600 ?
    C12 H12C . 0.9600 ?
    C13 C18 . 1.370(8) ?
    C13 C14 . 1.375(8) ?
    C14 C15 . 1.368(9) ?
    C14 H14 . 0.9300 ?
    C15 C16 . 1.360(10) ?
    C15 H15 . 0.9300 ?
    C16 C17 . 1.370(10) ?
    C16 H16 . 0.9300 ?
    C17 C18 . 1.389(10) ?
    C17 H17 . 0.9300 ?
    C18 H18 . 0.9300 ?
    C19 C24 . 1.344(9) ?
    C19 C20 . 1.387(9) ?
    C20 C21 . 1.361(11) ?
    C20 H20 . 0.9300 ?
    C21 C22 . 1.380(12) ?
    C21 H21 . 0.9300 ?
    C22 C23 . 1.339(11) ?
    C22 H22 . 0.9300 ?
    C23 C24 . 1.413(9) ?
    C23 H23 . 0.9300 ?
    C24 H24 . 0.9300 ?
loop_
    _geom_angle_atom_site_label_1
    _geom_angle_atom_site_label_2
    _geom_angle_atom_site_label_3
    _geom_angle_site_symmetry_1
    _geom_angle_site_symmetry_3
    _geom_angle
    _geom_angle_publ_flag
    O1 Sn1 O3 . . 149.56(15) yes
    O1 Sn1 C13 . . 97.14(18) yes
    O3 Sn1 C13 . . 101.11(18) yes
    O1 Sn1 C19 . . 101.5(2) yes
    O3 Sn1 C19 . . 96.7(2) yes
    C13 Sn1 C19 . . 105.6(2) yes
    O1 Sn1 N1 . . 73.49(15) yes
    O3 Sn1 N1 . . 82.40(15) yes
    C13 Sn1 N1 . . 163.15(18) yes
    C19 Sn1 N1 . . 90.17(18) yes
    O1 Sn1 N3 . . 83.74(16) yes
    O3 Sn1 N3 . . 73.16(16) yes
    C13 Sn1 N3 . . 87.08(18) yes
    C19 Sn1 N3 . . 165.3(2) yes
    N1 Sn1 N3 . . 78.12(15) yes
    C5 N1 C2 . . 117.4(5) ?
    C5 N1 Sn1 . . 130.8(4) ?
    C2 N1 Sn1 . . 111.6(4) ?
    C3 N2 C4 . . 117.5(5) ?
    C8 N3 C11 . . 118.7(5) ?
    C8 N3 Sn1 . . 111.1(4) ?
    C11 N3 Sn1 . . 129.3(4) ?
    C10 N4 C9 . . 118.7(6) ?
    C1 O1 Sn1 . . 122.3(3) ?
    C7 O3 Sn1 . . 121.8(3) ?
    O2 C1 O1 . . 124.7(6) ?
    O2 C1 C2 . . 119.0(6) ?
    O1 C1 C2 . . 116.2(5) ?
    N1 C2 C3 . . 120.2(5) ?
    N1 C2 C1 . . 116.2(5) ?
    C3 C2 C1 . . 123.5(5) ?
    N2 C3 C2 . . 122.7(6) ?
    N2 C3 H3 . . 118.6 ?
    C2 C3 H3 . . 118.6 ?
    N2 C4 C5 . . 120.0(5) ?
    N2 C4 C6 . . 117.9(5) ?
    C5 C4 C6 . . 122.1(6) ?
    N1 C5 C4 . . 122.0(5) ?
    N1 C5 H5 . . 119.0 ?
    C4 C5 H5 . . 119.0 ?
    C4 C6 H6A . . 109.5 ?
    C4 C6 H6B . . 109.5 ?
    H6A C6 H6B . . 109.5 ?
    C4 C6 H6C . . 109.5 ?
    H6A C6 H6C . . 109.5 ?
    H6B C6 H6C . . 109.5 ?
    O4 C7 O3 . . 124.2(6) ?
    O4 C7 C8 . . 120.0(6) ?
    O3 C7 C8 . . 115.9(5) ?
    N3 C8 C9 . . 121.1(6) ?
    N3 C8 C7 . . 116.9(5) ?
    C9 C8 C7 . . 122.0(6) ?
    N4 C9 C8 . . 121.0(6) ?
    N4 C9 H9 . . 119.5 ?
    C8 C9 H9 . . 119.5 ?
    N4 C10 C11 . . 120.5(6) ?
    N4 C10 C12 . . 118.7(6) ?
    C11 C10 C12 . . 120.8(6) ?
    N3 C11 C10 . . 120.2(6) ?
    N3 C11 H11 . . 119.9 ?
    C10 C11 H11 . . 119.9 ?
    C10 C12 H12A . . 109.5 ?
    C10 C12 H12B . . 109.5 ?
    H12A C12 H12B . . 109.5 ?
    C10 C12 H12C . . 109.5 ?
    H12A C12 H12C . . 109.5 ?
    H12B C12 H12C . . 109.5 ?
    C18 C13 C14 . . 117.5(6) ?
    C18 C13 Sn1 . . 119.5(4) ?
    C14 C13 Sn1 . . 123.0(4) ?
    C15 C14 C13 . . 121.7(7) ?
    C15 C14 H14 . . 119.2 ?
    C13 C14 H14 . . 119.2 ?
    C16 C15 C14 . . 120.1(7) ?
    C16 C15 H15 . . 119.9 ?
    C14 C15 H15 . . 119.9 ?
    C15 C16 C17 . . 120.2(7) ?
    C15 C16 H16 . . 119.9 ?
    C17 C16 H16 . . 119.9 ?
    C16 C17 C18 . . 118.9(7) ?
    C16 C17 H17 . . 120.5 ?
    C18 C17 H17 . . 120.5 ?
    C13 C18 C17 . . 121.7(7) ?
    C13 C18 H18 . . 119.2 ?
    C17 C18 H18 . . 119.2 ?
    C24 C19 C20 . . 117.4(6) ?
    C24 C19 Sn1 . . 125.6(5) ?
    C20 C19 Sn1 . . 116.9(5) ?
    C21 C20 C19 . . 122.6(8) ?
    C21 C20 H20 . . 118.7 ?
    C19 C20 H20 . . 118.7 ?
    C20 C21 C22 . . 118.0(9) ?
    C20 C21 H21 . . 121.0 ?
    C22 C21 H21 . . 121.0 ?
    C23 C22 C21 . . 121.8(9) ?
    C23 C22 H22 . . 119.1 ?
    C21 C22 H22 . . 119.1 ?
    C22 C23 C24 . . 118.5(8) ?
    C22 C23 H23 . . 120.7 ?
    C24 C23 H23 . . 120.7 ?
    C19 C24 C23 . . 121.6(7) ?
    C19 C24 H24 . . 119.2 ?
    C23 C24 H24 . . 119.2 ?
loop_
    _geom_hbond_atom_site_label_D
    _geom_hbond_atom_site_label_H
    _geom_hbond_atom_site_label_A
    _geom_hbond_site_symmetry_A
    _geom_hbond_distance_DH
    _geom_hbond_distance_HA
    _geom_hbond_distance_DA
    _geom_hbond_angle_DHA
    _geom_hbond_publ_flag
    C12 H12C O2 3_557 0.96 2.51 3.315(3) 142.00 yes
    C14 H14 O2 3_557 0.93 2.57 3.298(3) 135.00 yes
data_global
_journal_date_recd_electronic     2008-04-23
_journal_date_accepted     2008-05-28
_journal_name_full     'Acta Crystallographica, Section E'
_journal_year     2008
_journal_volume     64
_journal_issue      7
_journal_page_first     m867
_journal_page_last     m867
_journal_paper_category     QM
_journal_coeditor_code     HK2458
_publ_contact_author_name     'Prof. Zhongjun Gao'
_publ_contact_author_address
;
College of Chemistry and Chemical Engineering, Jining University
Shandong 273155
P.R.China
;
_publ_contact_author_email     zhongjungao@yahoo.cn
_publ_contact_author_fax     ?
_publ_contact_author_phone     ?
_publ_section_title
;
Bis(5-methylpyrazine-2-carboxylato)diphenyltin(IV)
;
loop_
    _publ_author_name
    _publ_author_address
    'Zhongjun Gao'
;
Department of Chemistry,
Jining University,
Shandong 273155
People's Republic of China
;
