# Supplementary material for: Bis(5-methyl­pyrazine-2-carboxyl­ato)­diphenyl­tin(IV)
Source: Acta Crystallogr Sect E Struct Rep Online. 2008 Jun 7;64(Pt 7):m867. doi: 10.1107/S1600536808016139 (PMC2961826; doi:10.1107/S1600536808016139)
Supplement: Supplementary file 2 [file e-64-0m867-Isup2.hkl]

# 
# h,k,l, Fc-squared, Fo-squared, sigma(Fo-squared) and status flag 
# 
data_I
_shelx_title ' 060615h in P2(1)/n' 
_shelx_refln_list_code          4 
_shelx_F_calc_maximum      367.49 
_exptl_crystal_F_000      1096.00 
_reflns_d_resolution_high  0.8407 
 
loop_ 
 _symmetry_equiv_pos_as_xyz 
 'x, y, z' 
 '-x+1/2, y+1/2, -z+1/2' 
 '-x, -y, -z' 
 'x-1/2, -y-1/2, z-1/2' 
 
_cell_length_a    12.0296 
_cell_length_b    14.6581 
_cell_length_c    13.4090 
_cell_angle_alpha  90.000 
_cell_angle_beta   91.872 
_cell_angle_gamma  90.000 
 
_shelx_F_squared_multiplier     1.000 
 
loop_ 
 _refln_index_h 
 _refln_index_k 
 _refln_index_l 
 _refln_F_squared_calc 
 _refln_F_squared_meas 
 _refln_F_squared_sigma 
 _refln_observed_status 
   2   0   0     3796.71     4556.68     86.14 o 
   4   0   0     6194.12     6712.54    132.89 o 
   6   0   0      172.72      121.68     24.38 o 
   8   0   0     2427.39     2401.04    120.78 o 
  10   0   0     2614.76     2508.57    137.91 o 
  12   0   0     2917.54     3042.78    169.48 o 
  14   0   0     1030.46     1051.53    132.28 o 
   1   1   0      286.55      267.38     10.21 o 
   2   1   0    11540.37    12254.26    180.93 o 
   3   1   0      165.92      223.68     14.80 o 
   4   1   0     3193.82     2911.97     50.82 o 
   5   1   0     2340.18     2300.94     47.53 o 
   6   1   0     9603.54     9338.96    154.88 o 
   7   1   0     1181.57     1190.85     46.02 o 
   8   1   0     5188.65     5199.18    110.40 o 
   9   1   0        5.20      -30.64     20.43 o 
  10   1   0      453.97      516.25     54.52 o 
  11   1   0       11.24      -44.01     29.34 o 
  12   1   0       84.20       93.27     46.86 o 
  13   1   0        8.62      -60.83     40.55 o 
  14   1   0       34.48       43.17     53.19 o 
   0   2   0   105040.70   100625.17   2359.71 o 
   1   2   0    12241.23    11978.36    300.59 o 
   2   2   0    28207.23    30441.35    351.02 o 
   3   2   0     4515.61     4674.94     90.91 o 
   4   2   0     2021.29     1898.93     53.94 o 
   5   2   0        0.11      -15.78     25.25 o 
   6   2   0      293.20      336.71     28.94 o 
   7   2   0      109.43      123.83     21.85 o 
   8   2   0     1314.29     1187.95     67.51 o 
   9   2   0        0.14      -12.50     21.77 o 
  10   2   0     3740.89     3733.50    122.28 o 
  11   2   0       15.13      -47.76     31.84 o 
  12   2   0     2163.47     2295.34    104.47 o 
  13   2   0       20.74      -60.34     40.23 o 
  14   2   0      954.78      973.18    137.04 o 
   1   3   0      341.92      280.36     10.64 o 
   2   3   0     9521.29     9569.42    194.65 o 
   3   3   0      424.18      430.04     16.87 o 
   4   3   0     9944.20    10028.63    134.09 o 
   5   3   0     1215.00     1300.59     40.27 o 
   6   3   0    11817.08    11962.34    192.21 o 
   7   3   0      375.70      495.63     48.76 o 
   8   3   0     8809.31     8832.57    162.16 o 
   9   3   0      589.18      657.43     49.67 o 
  10   3   0      495.05      513.09     61.43 o 
  11   3   0        4.48      -50.60     33.73 o 
  12   3   0        4.75      -23.57     62.79 o 
  13   3   0        8.55      -11.32     69.56 o 
  14   3   0      102.74       45.58     75.67 o 
   0   4   0    15065.54    14962.46    298.75 o 
   1   4   0      663.46      696.69     24.49 o 
   2   4   0     9158.36     8905.02    102.30 o 
   3   4   0      302.07      321.27     16.37 o 
   4   4   0    10769.95    10929.31    175.19 o 
   5   4   0       83.20       55.29     14.64 o 
   6   4   0     1183.20     1061.09     33.14 o 
   7   4   0      521.07      572.97     34.44 o 
   8   4   0     1906.52     2033.49     58.69 o 
   9   4   0      243.23      234.08     30.89 o 
  10   4   0     1847.69     1784.16     65.95 o 
  11   4   0       25.19      -45.64     30.43 o 
  12   4   0     2080.83     2329.76    182.89 o 
  13   4   0        7.34       14.50     49.66 o 
   1   5   0     1129.34     1065.38     25.62 o 
   2   5   0     3403.43     3439.92     47.45 o 
   3   5   0      268.21      282.31     15.57 o 
   4   5   0     7835.48     7632.60    176.87 o 
   5   5   0        1.40      -16.87     11.25 o 
   6   5   0     8983.91     9545.36    159.28 o 
   7   5   0        3.67      -23.42     15.61 o 
   8   5   0     9770.83    10235.56    306.51 o 
   9   5   0      283.88      320.16     41.09 o 
  10   5   0      353.02      355.25     50.52 o 
  11   5   0      108.22       80.52     39.12 o 
  12   5   0       16.79       62.51     53.68 o 
  13   5   0       24.15      -65.29     49.90 o 
   0   6   0    36404.54    36716.12    607.06 o 
   1   6   0      377.66      390.15     21.63 o 
   2   6   0     9089.05     9044.08    108.11 o 
   3   6   0     6434.23     6753.84    102.44 o 
   4   6   0     4501.78     5081.14     94.05 o 
   5   6   0      239.73      200.04     26.58 o 
   6   6   0       48.82       40.74     18.57 o 
   7   6   0      306.92      327.72     27.03 o 
   8   6   0      907.11      817.09     50.81 o 
   9   6   0      282.92      316.26     92.38 o 
  10   6   0     1797.52     1786.86     92.11 o 
  11   6   0        0.04      -49.11     32.74 o 
  12   6   0     1813.03     1899.93    226.00 o 
  13   6   0       14.07       53.17     55.04 o 
   1   7   0        5.86      -13.48      8.99 o 
   2   7   0      142.49       88.42     10.65 o 
   3   7   0      380.25      357.75     31.45 o 
   4   7   0     6481.40     6458.14     98.90 o 
   5   7   0       99.54      150.38     24.83 o 
   6   7   0     7174.61     7331.71    174.44 o 
   7   7   0      113.19       55.84     23.00 o 
   8   7   0     1953.84     1843.15     63.84 o 
   9   7   0       27.84      -10.04     28.50 o 
  10   7   0     1223.41     1289.78     97.41 o 
  11   7   0        2.81      -51.69     34.46 o 
  12   7   0       75.74      107.79     56.51 o 
  13   7   0       10.53      -61.75     54.54 o 
   0   8   0    14232.75    14019.48    260.75 o 
   1   8   0      168.61      161.68     22.92 o 
   2   8   0    13182.26    12959.25    153.87 o 
   3   8   0     2266.00     2287.47     47.69 o 
   4   8   0     1378.97     1422.96     58.64 o 
   5   8   0      955.68      992.51     52.41 o 
   6   8   0      501.11      496.94     48.49 o 
   7   8   0        3.24      -27.51     18.34 o 
   8   8   0      298.14      242.73     34.58 o 
   9   8   0      287.20      236.85     38.19 o 
  10   8   0     1731.53     1831.96    110.78 o 
  11   8   0        8.20      -50.92     33.95 o 
  12   8   0     1018.49     1213.58    101.72 o 
   1   9   0      298.30      341.02     23.55 o 
   2   9   0     2199.03     2097.75     75.09 o 
   3   9   0     1104.06     1133.97     48.53 o 
   4   9   0     7311.16     6970.34    137.16 o 
   5   9   0      186.05      131.55     27.66 o 
   6   9   0     2575.96     2512.27     96.10 o 
   7   9   0      158.51       78.78     26.01 o 
   8   9   0     1087.42     1075.53     53.34 o 
   9   9   0      215.40      206.51     36.76 o 
  10   9   0      989.99     1020.96     71.93 o 
  11   9   0       34.53       25.50     40.87 o 
  12   9   0      100.77       75.15     61.62 o 
   0  10   0     5310.68     5148.39    124.90 o 
   1  10   0       34.30      -13.29     18.02 o 
   2  10   0     3305.41     3092.21     80.10 o 
   3  10   0      138.31       96.72     27.47 o 
   4  10   0     1404.82     1392.84     57.29 o 
   5  10   0      975.51      940.11     49.81 o 
   6  10   0       15.82       -7.14     24.28 o 
   7  10   0        0.95      -27.01     23.49 o 
   8  10   0      475.92      556.84     47.21 o 
   9  10   0      103.92      104.29     35.17 o 
  10  10   0      583.89      641.58     53.73 o 
  11  10   0       11.60      -50.03     41.91 o 
   1  11   0      459.46      582.41     55.40 o 
   2  11   0      773.79      722.59     42.82 o 
   3  11   0     1743.65     1636.74     62.29 o 
   4  11   0     2788.19     2761.75     98.71 o 
   5  11   0       11.64      -14.45     28.25 o 
   6  11   0     2522.10     2435.95     71.72 o 
   7  11   0      267.04      246.31     37.94 o 
   8  11   0     2174.74     2164.73     74.38 o 
   9  11   0      105.49      126.53     37.33 o 
  10  11   0      283.25      281.27     46.40 o 
  11  11   0       73.71       33.93     45.44 o 
   0  12   0       10.73        2.98     39.33 o 
   1  12   0      305.24      266.33     58.92 o 
   2  12   0     1947.86     1719.82     99.63 o 
   3  12   0      374.54      481.85     46.21 o 
   4  12   0     2696.87     2689.10    189.21 o 
   5  12   0      490.39      568.94     49.95 o 
   6  12   0       28.62        3.02     26.58 o 
   7  12   0       47.79        2.82     29.84 o 
   8  12   0      231.36      214.45     38.74 o 
   9  12   0      133.43       72.81     36.14 o 
  10  12   0      455.14      493.80     51.34 o 
   1  13   0       83.90      113.51     60.11 o 
   2  13   0      203.53      220.40     47.81 o 
   3  13   0     1022.00      878.16     68.59 o 
   4  13   0      508.99      460.34     47.53 o 
   5  13   0       14.10      -39.02     27.98 o 
   6  13   0     2106.09     2107.85     71.98 o 
   7  13   0       37.05       44.95     33.91 o 
   8  13   0      916.72     1007.65     60.98 o 
   9  13   0       25.15       15.76     33.84 o 
   0  14   0      393.32      446.74     78.50 o 
   1  14   0       10.09      -40.44     30.16 o 
   2  14   0     1348.36     1275.70    129.52 o 
   3  14   0      128.75      150.51     46.87 o 
   4  14   0     1030.59     1071.67     86.44 o 
   5  14   0      353.52      350.75     81.70 o 
   6  14   0        6.38      -36.40     28.43 o 
   7  14   0      158.66      260.05     40.31 o 
   8  14   0      178.26      102.53     52.38 o 
   1  15   0      271.16      409.83     56.39 o 
   2  15   0      173.33      124.46     57.80 o 
   3  15   0      103.92        7.68     45.02 o 
   4  15   0      370.06      367.03     63.42 o 
   5  15   0        9.88      -36.34     44.11 o 
   6  15   0      412.48      409.93     71.75 o 
   7  15   0        8.79      -87.09     60.93 o 
   0  16   0     1453.73     1422.59    126.62 o 
   1  16   0        5.06      -11.89     53.03 o 
   2  16   0      560.32      702.50    146.65 o 
   3  16   0       53.53       43.43     45.39 o 
   4  16   0      154.77       66.43     50.59 o 
   5  16   0      216.27      245.00     64.34 o 
   1  17   0      177.76      238.56     53.17 o 
   2  17   0      146.42      226.02     60.02 o 
   3  17   0      136.73      153.84     60.18 o 
 -13   0   1      752.17      898.54    118.43 o 
 -11   0   1     3634.13     3609.01    178.42 o 
  -9   0   1     4791.10     4609.66    185.12 o 
  -7   0   1     5269.63     5113.49    179.31 o 
  -5   0   1     3173.31     2782.45    106.04 o 
  -3   0   1    24721.33    27460.79    643.23 o 
  -1   0   1    78563.98    87882.78   2015.01 o 
   1   0   1    45140.20    47420.61   1087.48 o 
   3   0   1     1545.02     1898.85     71.64 o 
   5   0   1     7080.57     6963.79    204.78 o 
   7   0   1      816.66      723.26     45.19 o 
   9   0   1      377.21      373.18     46.55 o 
  11   0   1      859.22      946.21     96.07 o 
  13   0   1     1235.02     1209.72    119.62 o 
 -14   1   1        5.86      -65.94     43.96 o 
 -13   1   1      835.65      900.32     82.06 o 
 -12   1   1       22.37      -53.43     37.11 o 
 -11   1   1      118.70      126.11     39.32 o 
 -10   1   1        0.99      -30.92     29.44 o 
  -9   1   1       52.25       14.32     29.02 o 
  -8   1   1      308.08      392.39     42.81 o 
  -7   1   1      106.62       36.33     23.33 o 
  -6   1   1     1005.61      889.51     44.40 o 
  -5   1   1    29702.13    31929.55    539.28 o 
  -4   1   1     1633.25     1974.61     56.29 o 
  -3   1   1   101831.37   108668.27   2870.09 o 
  -2   1   1     1099.91     1013.00     25.05 o 
  -1   1   1    15396.88    16823.25    288.68 o 
   0   1   1      274.76      327.21      7.28 o 
   1   1   1     6115.39     6578.00     81.49 o 
   2   1   1        3.53       -6.71      5.61 o 
   3   1   1      245.86      258.15     19.36 o 
   4   1   1      102.30       61.18     15.16 o 
   5   1   1     5712.26     5611.49     99.83 o 
   6   1   1        6.25        3.90     13.53 o 
   7   1   1     6886.97     6424.53    105.58 o 
   8   1   1       44.53      -10.94     15.96 o 
   9   1   1     5318.64     5568.63    104.36 o 
  10   1   1       13.99      -35.60     23.73 o 
  11   1   1     2742.86     2845.32     89.39 o 
  12   1   1       26.88        2.41     40.57 o 
  13   1   1      924.91      972.74     84.80 o 
  14   1   1        0.29       14.85     53.30 o 
 -14   2   1        1.30      -47.52     71.20 o 
 -13   2   1      980.88     1018.56     83.79 o 
 -12   2   1        2.01      -25.31     39.25 o 
 -11   2   1     2702.19     2788.88    120.56 o 
 -10   2   1      184.90      131.09     39.82 o 
  -9   2   1     4157.23     3814.74    339.26 o 
  -8   2   1       16.45      -43.46     28.97 o 
  -7   2   1     1508.44     1347.34     58.41 o 
  -6   2   1     2360.53     2434.97     62.39 o 
  -5   2   1     3995.31     4444.07     86.12 o 
  -4   2   1     2618.61     2284.75     51.55 o 
  -3   2   1     1758.87     1936.54     37.61 o 
  -2   2   1    28653.25    31327.76    322.88 o 
  -1   2   1    22817.77    23021.60    404.74 o 
   0   2   1      383.12      396.10     11.22 o 
   1   2   1    32547.51    31394.52    414.82 o 
   2   2   1      222.73      224.42     16.06 o 
   3   2   1    15194.74    15445.78    219.86 o 
   4   2   1       34.00       19.39     11.51 o 
   5   2   1     6087.20     6231.82    106.94 o 
   6   2   1      353.78      425.01     28.49 o 
   7   2   1      495.23      506.99     36.76 o 
   8   2   1      139.89      113.92     26.05 o 
   9   2   1       15.02       35.96     32.88 o 
  10   2   1        0.06      -34.89     23.26 o 
  11   2   1      677.05      733.43     55.49 o 
  12   2   1       57.84      -32.41     40.40 o 
  13   2   1     1663.41     1888.42    144.16 o 
  14   2   1        0.11      -91.76     70.46 o 
 -14   3   1        0.02     -101.89     67.93 o 
 -13   3   1      949.48     1150.14    140.47 o 
 -12   3   1       24.66      -33.27     43.04 o 
 -11   3   1      309.22      294.28     52.53 o 
 -10   3   1       11.98      -43.37     28.91 o 
  -9   3   1      624.18      647.13     57.64 o 
  -8   3   1     1245.41     1302.36     54.20 o 
  -7   3   1     5697.17     5939.61    117.85 o 
  -6   3   1     1273.24     1316.95     46.90 o 
  -5   3   1    25505.05    26975.44    328.97 o 
  -4   3   1      766.10      719.63     22.72 o 
  -3   3   1    30111.84    32128.61    336.05 o 
  -2   3   1     1365.98     1476.06     23.43 o 
  -1   3   1    12065.92    12153.34    120.60 o 
   0   3   1      962.80      922.82     27.90 o 
   1   3   1     5009.30     4962.04     92.32 o 
   2   3   1      332.33      311.42     17.43 o 
   3   3   1      241.46      259.66     21.54 o 
   4   3   1      348.12      351.32     18.22 o 
   5   3   1    15242.22    16000.95    206.00 o 
   6   3   1      150.97      185.48     28.15 o 
   7   3   1     7438.61     7466.18    268.22 o 
   8   3   1      402.69      425.19     40.48 o 
   9   3   1     6283.42     6302.53    142.45 o 
  10   3   1       91.65       75.64     30.25 o 
  11   3   1      806.89      826.94     58.98 o 
  12   3   1        4.14      -24.32     47.15 o 
  13   3   1      627.78      821.97    121.41 o 
  14   3   1       23.09       -8.19     75.97 o 
 -13   4   1      693.39      789.84     93.13 o 
 -12   4   1        0.85       -6.49     46.64 o 
 -11   4   1     2526.34     2619.09     90.01 o 
 -10   4   1        0.40      -35.49     23.66 o 
  -9   4   1     2589.23     2793.09    129.09 o 
  -8   4   1       34.54       23.70     21.17 o 
  -7   4   1     2346.24     2213.36     56.81 o 
  -6   4   1      245.84      211.30     19.62 o 
  -5   4   1     1951.73     1959.64     44.68 o 
  -4   4   1      436.10      481.06     20.82 o 
  -3   4   1     2336.51     2389.33     40.48 o 
  -2   4   1     3775.81     3998.44     48.90 o 
  -1   4   1     1108.46     1007.77     18.68 o 
   0   4   1       10.51        4.93      5.21 o 
   1   4   1     7943.96     7840.00    121.64 o 
   2   4   1      357.07      392.24     19.67 o 
   3   4   1    25457.38    25996.76    568.74 o 
   4   4   1      177.04      196.96     16.70 o 
   5   4   1    10987.04    11211.34    153.05 o 
   6   4   1      967.17     1026.00     36.30 o 
   7   4   1     1502.61     1480.95     51.26 o 
   8   4   1       41.83        5.12     26.02 o 
   9   4   1       41.51       35.60     38.75 o 
  10   4   1       44.14        6.40     30.31 o 
  11   4   1     1124.09     1103.26     65.99 o 
  12   4   1       65.91       30.85     40.69 o 
  13   4   1     1560.47     1929.54    114.24 o 
 -13   5   1      525.94      572.03     86.63 o 
 -12   5   1       41.85       14.55     47.12 o 
 -11   5   1      563.00      652.23    151.50 o 
 -10   5   1        5.60      -32.47     49.38 o 
  -9   5   1     1220.57     1295.21     51.88 o 
  -8   5   1      969.29     1016.71     47.37 o 
  -7   5   1     5833.85     6158.41    165.60 o 
  -6   5   1      660.68      671.69     28.98 o 
  -5   5   1     8838.36     9012.88    217.58 o 
  -4   5   1       27.84       23.89     10.96 o 
  -3   5   1    21612.20    21469.69    239.49 o 
  -2   5   1        7.32       -9.48      6.32 o 
  -1   5   1     8667.12     9051.49    202.51 o 
   0   5   1       26.42       44.20     11.11 o 
   1   5   1     2247.07     2310.13     52.47 o 
   2   5   1      333.72      358.03     22.61 o 
   3   5   1        5.26       -3.16     10.01 o 
   4   5   1     1577.38     1686.25     37.94 o 
   5   5   1     6782.29     6898.95    168.21 o 
   6   5   1        3.29      -14.38     13.55 o 
   7   5   1    10417.75    10807.78    421.98 o 
   8   5   1       23.43      -16.19     26.83 o 
   9   5   1     5009.36     5049.44    192.71 o 
  10   5   1      169.30      108.18     35.71 o 
  11   5   1      762.42      802.82     73.89 o 
  12   5   1       53.42        9.99     41.36 o 
  13   5   1      370.29      406.75     74.62 o 
 -13   6   1      479.63      517.13     83.45 o 
 -12   6   1       28.95      -63.85     48.04 o 
 -11   6   1     2373.83     2386.27    182.29 o 
 -10   6   1      196.30      104.33     45.71 o 
  -9   6   1     3504.53     3541.99    102.92 o 
  -8   6   1        4.63      -17.33     24.77 o 
  -7   6   1     2633.67     2656.86     75.79 o 
  -6   6   1       96.78       56.46     15.94 o 
  -5   6   1      364.60      352.03     22.29 o 
  -4   6   1     3260.31     3257.77     55.31 o 
  -3   6   1      919.27      906.92     22.28 o 
  -2   6   1        4.98      -11.59      7.73 o 
  -1   6   1     9231.71     9202.07    144.59 o 
   0   6   1      715.56      808.09     31.38 o 
   1   6   1    12058.95    11798.98    181.78 o 
   2   6   1     1568.93     1414.04     46.61 o 
   3   6   1     7619.20     7261.32    126.02 o 
   4   6   1     3726.13     4371.53     71.20 o 
   5   6   1     8752.79     8790.20    179.04 o 
   6   6   1       53.40       30.14     15.74 o 
   7   6   1      663.26      729.93     47.16 o 
   8   6   1      155.93      135.41     54.67 o 
   9   6   1        0.09      -24.56     27.89 o 
  10   6   1      205.84      126.59     40.05 o 
  11   6   1      878.06      996.68     69.07 o 
  12   6   1       15.37        8.43     58.05 o 
  13   6   1      669.38      673.54     71.39 o 
 -13   7   1      261.20      264.44     69.02 o 
 -12   7   1      103.18       67.97     74.33 o 
 -11   7   1       69.05       38.80     46.95 o 
 -10   7   1       20.50       -9.43     40.25 o 
  -9   7   1       96.99       38.19     33.32 o 
  -8   7   1      530.26      540.67     41.84 o 
  -7   7   1     1539.48     1491.43     52.52 o 
  -6   7   1      565.91      515.94     36.29 o 
  -5   7   1     5697.73     5293.53    178.34 o 
  -4   7   1        4.70      -15.81     12.77 o 
  -3   7   1    13629.45    13522.12    159.61 o 
  -2   7   1     1661.08     1779.67     39.47 o 
  -1   7   1    11026.88    10757.12    165.42 o 
   0   7   1     2552.84     2756.68     63.61 o 
   1   7   1     1592.42     1593.34     47.62 o 
   2   7   1      696.25      640.67     32.53 o 
   3   7   1      338.02      395.52     48.80 o 
   4   7   1     2677.38     2840.09    123.74 o 
   5   7   1     3135.89     2906.44    116.60 o 
   6   7   1       32.72       -5.16     24.88 o 
   7   7   1     3893.67     3847.96    120.14 o 
   8   7   1        5.71      -45.68     30.46 o 
   9   7   1     3811.34     3814.08    111.07 o 
  10   7   1      146.28       66.14     46.03 o 
  11   7   1     1790.80     1717.49     81.98 o 
  12   7   1        1.74      -34.58     38.45 o 
  13   7   1      120.94       -8.11     45.55 o 
 -12   8   1        8.76       -9.19     49.26 o 
 -11   8   1     1421.61     1583.23    171.86 o 
 -10   8   1        0.73      -53.42     35.61 o 
  -9   8   1     3839.57     3876.65    103.89 o 
  -8   8   1      101.81       69.90     27.59 o 
  -7   8   1      647.96      615.07     40.54 o 
  -6   8   1      324.98      287.02     30.59 o 
  -5   8   1     2550.56     2428.32     62.18 o 
  -4   8   1      480.47      561.34     25.58 o 
  -3   8   1     1166.13     1166.41     29.70 o 
  -2   8   1      668.68      633.18     26.03 o 
  -1   8   1     7982.65     7840.75    135.15 o 
   0   8   1      379.33      386.62     28.89 o 
   1   8   1    14932.77    14357.25    223.18 o 
   2   8   1      475.15      535.82     32.69 o 
   3   8   1     6190.30     6058.73    118.05 o 
   4   8   1      396.23      370.25     32.37 o 
   5   8   1     1544.47     1464.24     80.41 o 
   6   8   1      235.50      197.29     30.86 o 
   7   8   1     1040.55      971.89     64.56 o 
   8   8   1        3.46      -49.49     33.00 o 
   9   8   1      148.88      145.44     34.35 o 
  10   8   1      179.19      144.66     42.15 o 
  11   8   1      314.82      348.62     54.20 o 
  12   8   1       78.04      -18.35     45.66 o 
 -12   9   1        6.07       -7.40     52.09 o 
 -11   9   1       22.07       -1.17     49.51 o 
 -10   9   1      153.36      161.77     43.46 o 
  -9   9   1       88.56       35.61     32.60 o 
  -8   9   1      709.64      864.69     52.81 o 
  -7   9   1     1019.58      936.50     46.03 o 
  -6   9   1      153.44      125.20     25.44 o 
  -5   9   1     4837.33     4541.01     92.46 o 
  -4   9   1        2.16      -22.36     15.82 o 
  -3   9   1     8010.00     8013.99    127.64 o 
  -2   9   1      653.23      589.47     26.85 o 
  -1   9   1     3087.29     2853.15     69.47 o 
   0   9   1     1059.56     1144.13     43.27 o 
   1   9   1      774.81      715.94     37.22 o 
   2   9   1      943.46     1057.34     45.45 o 
   3   9   1      686.87      637.73     38.23 o 
   4   9   1      393.60      471.18     38.90 o 
   5   9   1     1569.89     1452.09     68.97 o 
   6   9   1      232.86      171.49     31.47 o 
   7   9   1     1071.88      975.47     87.41 o 
   8   9   1       71.29      -14.58     36.34 o 
   9   9   1     3470.29     3605.23     96.65 o 
  10   9   1        0.72       15.25     54.96 o 
  11   9   1     1024.01     1126.04     78.65 o 
  12   9   1       30.51       -9.60     46.78 o 
 -11  10   1      703.49      871.72     88.45 o 
 -10  10   1       96.48       30.38     39.20 o 
  -9  10   1     1601.08     1632.49     66.90 o 
  -8  10   1      155.61       63.09     32.24 o 
  -7  10   1     1316.16     1203.15     52.37 o 
  -6  10   1      314.90      320.28     41.01 o 
  -5  10   1      391.45      354.09     32.43 o 
  -4  10   1      497.25      572.56     37.52 o 
  -3  10   1       16.79       -2.02     17.04 o 
  -2  10   1      155.70      171.57     19.43 o 
  -1  10   1     2842.74     2489.11     56.58 o 
   0  10   1      171.11      147.54     24.75 o 
   1  10   1     5253.34     5337.24    111.07 o 
   2  10   1      117.04      104.78     26.74 o 
   3  10   1     4183.69     4204.47    153.78 o 
   4  10   1       17.89        1.29     23.42 o 
   5  10   1     2822.53     2658.48     80.90 o 
   6  10   1       56.20       34.84     33.33 o 
   7  10   1      834.58      895.77     55.37 o 
   8  10   1      115.05      145.12     47.10 o 
   9  10   1       17.88       28.19     31.89 o 
  10  10   1      214.07      150.86     38.86 o 
  11  10   1      334.86      390.04     58.06 o 
 -11  11   1       19.93      -31.37     45.13 o 
 -10  11   1      110.95       89.89     40.62 o 
  -9  11   1      295.15      271.00     41.75 o 
  -8  11   1     1068.62     1114.42     58.09 o 
  -7  11   1     2199.05     2170.30     71.82 o 
  -6  11   1       11.07       -4.61     24.53 o 
  -5  11   1     1282.38     1280.27     51.21 o 
  -4  11   1      396.33      332.67     32.99 o 
  -3  11   1     2548.47     2570.67     66.71 o 
  -2  11   1      581.21      543.27     35.79 o 
  -1  11   1     3824.71     3603.45    139.10 o 
   0  11   1      285.45      321.26     46.59 o 
   1  11   1      173.35      139.52     27.74 o 
   2  11   1      324.15      399.69     36.80 o 
   3  11   1      156.34      114.82     29.84 o 
   4  11   1      696.31      784.60     52.59 o 
   5  11   1     1485.97     1493.40     73.59 o 
   6  11   1        0.61      -39.27     26.18 o 
   7  11   1     2173.71     2117.48     81.12 o 
   8  11   1        0.35      -43.08     28.72 o 
   9  11   1     1116.12     1149.09     60.92 o 
  10  11   1        3.73      -43.68     29.12 o 
  11  11   1      425.61      410.46     60.66 o 
 -10  12   1       52.56       28.63     40.27 o 
  -9  12   1      669.10      816.16     77.62 o 
  -8  12   1       85.37        9.02     32.51 o 
  -7  12   1      816.68      906.05     56.12 o 
  -6  12   1      307.71      338.06     39.84 o 
  -5  12   1        2.43        0.36     24.19 o 
  -4  12   1      658.51      713.08     44.16 o 
  -3  12   1       73.43       75.35     24.03 o 
  -2  12   1      175.85      173.52     39.06 o 
  -1  12   1        3.14      -39.14     26.09 o 
   0  12   1      519.79      520.20     53.72 o 
   1  12   1     1716.00     1761.33     89.06 o 
   2  12   1       23.79       -1.60     25.10 o 
   3  12   1     5148.03     5320.18    146.16 o 
   4  12   1      134.73      154.27     37.08 o 
   5  12   1     2092.49     1935.80     75.25 o 
   6  12   1       21.10       -5.87     32.32 o 
   7  12   1      146.88       53.06     56.98 o 
   8  12   1      436.69      557.72     50.51 o 
   9  12   1        0.28      -31.29     31.06 o 
  10  12   1      166.24       82.60     38.96 o 
  -9  13   1       59.81        3.75     40.09 o 
  -8  13   1      132.48      116.09     45.78 o 
  -7  13   1     1107.25     1067.68     60.47 o 
  -6  13   1        3.99      -27.58     27.87 o 
  -5  13   1     1407.31     1373.56     57.00 o 
  -4  13   1       29.29      -19.50     37.46 o 
  -3  13   1      363.86      346.24     56.18 o 
  -2  13   1       27.35       21.34     35.46 o 
  -1  13   1     2194.72     2232.44     95.77 o 
   0  13   1      373.86      408.02     53.35 o 
   1  13   1      462.32      549.28     58.08 o 
   2  13   1      556.81      737.75     83.49 o 
   3  13   1        2.81        5.33     35.51 o 
   4  13   1      403.27      504.87     72.13 o 
   5  13   1      743.16      817.48     66.95 o 
   6  13   1        7.97       -9.19     41.90 o 
   7  13   1     1397.67     1579.05     77.42 o 
   8  13   1        4.91       29.30     33.42 o 
   9  13   1      889.96     1084.24     63.13 o 
  -8  14   1       81.31       59.77     37.66 o 
  -7  14   1      339.16      287.03     42.64 o 
  -6  14   1      138.69       37.11     50.20 o 
  -5  14   1        0.56      -40.93     39.79 o 
  -4  14   1      124.10      183.99     52.65 o 
  -3  14   1      415.98      460.26     61.41 o 
  -2  14   1      955.06     1016.95     84.46 o 
  -1  14   1       12.26      -49.33     33.92 o 
   0  14   1      249.90      230.24     49.17 o 
   1  14   1     1064.14      974.63     69.84 o 
   2  14   1       76.12       35.00     39.42 o 
   3  14   1     2186.91     2093.64     98.57 o 
   4  14   1       22.18       -2.87     42.09 o 
   5  14   1      642.69      719.56     78.01 o 
   6  14   1      258.06      256.69    137.05 o 
   7  14   1       76.82      100.64     34.54 o 
   8  14   1      127.08      127.74     38.70 o 
  -7  15   1      290.51      256.39     65.27 o 
  -6  15   1        6.84      -23.39     44.84 o 
  -5  15   1      612.50      658.96     76.70 o 
  -4  15   1       15.22      -12.39     42.08 o 
  -3  15   1      677.97      780.03    117.68 o 
  -2  15   1        1.59      -11.61     40.87 o 
  -1  15   1      747.03      805.66     74.71 o 
   0  15   1      321.67      400.32    102.49 o 
   1  15   1      246.01      318.30     57.80 o 
   2  15   1      305.31      406.87     77.46 o 
   3  15   1        0.08      -56.15     37.43 o 
   4  15   1      136.17      144.59     53.16 o 
   5  15   1      169.02      146.40     55.86 o 
   6  15   1      175.13      105.89     54.06 o 
   7  15   1      488.46      427.80     75.00 o 
  -5  16   1        3.99      -52.80     42.69 o 
  -4  16   1      138.02      272.40    109.12 o 
  -3  16   1       56.27        7.90     44.56 o 
  -2  16   1      160.24      170.42     50.74 o 
  -1  16   1      474.28      539.83     67.46 o 
   0  16   1      195.86      200.49     51.66 o 
   1  16   1      693.38      921.65     80.41 o 
   2  16   1        0.67      -54.31     36.20 o 
   3  16   1      471.90      514.55     67.09 o 
   4  16   1       26.87        3.36     42.58 o 
   5  16   1      287.34      338.20     69.03 o 
  -3  17   1      474.15      497.81     69.77 o 
  -2  17   1       19.62      -26.10     42.31 o 
  -1  17   1      385.11      446.35     68.14 o 
   0  17   1      206.36      219.25     54.90 o 
   1  17   1       58.58       43.47     48.33 o 
   2  17   1      204.11      266.77     58.79 o 
   3  17   1       25.65      -32.20     44.81 o 
 -14   0   2       46.87      -39.03     72.25 o 
 -12   0   2      943.73      948.14    101.90 o 
 -10   0   2     2288.09     2359.94    135.53 o 
  -8   0   2     8185.06     7783.35    251.24 o 
  -6   0   2     7368.40     6970.64    213.86 o 
  -4   0   2    16890.82    17998.56    444.85 o 
  -2   0   2       26.76      -20.55     13.70 o 
   0   0   2    12027.29    14198.39    254.15 o 
   2   0   2     1806.45     1866.09     69.70 o 
   4   0   2    24424.81    24808.51    600.48 o 
   6   0   2     9748.60    10455.74    297.41 o 
  10   0   2      786.41      768.27     58.80 o 
  12   0   2        0.82       -8.49     57.20 o 
  14   0   2      297.36      406.82     99.20 o 
 -14   1   2      943.13      989.70     92.74 o 
 -13   1   2        6.17       -9.46     48.24 o 
 -12   1   2     1904.96     1780.99     95.62 o 
 -11   1   2       54.24      -21.82     35.93 o 
 -10   1   2      790.62      825.59     64.12 o 
  -9   1   2      163.93      114.64     36.50 o 
  -8   1   2      498.37      581.81     50.88 o 
  -7   1   2     1590.93     1352.58     59.19 o 
  -6   1   2     6175.48     6325.08    141.64 o 
  -5   1   2     3586.18     3603.06     90.74 o 
  -4   1   2    49485.56    54546.90   1021.73 o 
  -3   1   2     1287.11     1489.58     45.08 o 
  -2   1   2    18005.49    20154.03    337.79 o 
  -1   1   2      497.57      452.54     14.10 o 
   0   1   2    16808.43    18823.54    182.34 o 
   1   1   2       43.67       69.78      5.15 o 
   2   1   2     3594.57     3791.80     64.76 o 
   3   1   2      461.79      373.13     24.00 o 
   4   1   2      951.98      956.62     39.28 o 
   5   1   2      152.09      173.97     24.84 o 
   6   1   2     2007.87     1950.45     67.40 o 
   7   1   2       19.37      -23.98     32.32 o 
   8   1   2     3916.99     4051.04     94.08 o 
   9   1   2        5.82      -14.73     19.64 o 
  10   1   2     4991.18     5006.56    128.01 o 
  11   1   2        5.69      -25.49     24.52 o 
  12   1   2     2599.86     2532.22     89.67 o 
  13   1   2        0.02      -61.12     41.98 o 
  14   1   2      703.71      981.52    128.85 o 
 -14   2   2        9.44      -72.12     48.08 o 
 -13   2   2       17.81      -18.69     44.85 o 
 -12   2   2      711.63      836.78     78.70 o 
 -11   2   2      443.63      378.44     57.58 o 
 -10   2   2      876.09      846.73     62.26 o 
  -9   2   2        7.97      -38.53     25.69 o 
  -8   2   2     8106.33     8434.54    242.38 o 
  -7   2   2      328.95      292.07     37.69 o 
  -6   2   2    22271.49    22689.28    582.84 o 
  -5   2   2      461.11      472.80     33.82 o 
  -4   2   2    11616.15    11809.06    217.50 o 
  -3   2   2    11991.82    12465.89    182.11 o 
  -2   2   2       10.25       -2.13      6.14 o 
  -1   2   2      932.84      900.78     17.91 o 
   0   2   2     6279.03     6740.43     77.26 o 
   1   2   2    12295.05    13229.01    142.40 o 
   2   2   2    16716.73    17017.23    182.70 o 
   3   2   2      555.74      567.90     16.12 o 
   4   2   2     5779.83     5327.01    114.39 o 
   5   2   2      678.90      624.22     35.46 o 
   6   2   2    14437.16    14551.30    402.85 o 
   7   2   2        0.05      -24.08     19.22 o 
   8   2   2     4321.76     4055.87    132.95 o 
   9   2   2       84.17       65.12     31.59 o 
  10   2   2      568.91      636.21     42.84 o 
  11   2   2       17.49       -9.09     29.78 o 
  12   2   2      102.03       76.24     33.15 o 
  13   2   2       62.26        7.51     40.42 o 
  14   2   2      429.05      439.30     94.44 o 
 -14   3   2      871.43      907.49    138.09 o 
 -13   3   2       30.60       22.05     66.44 o 
 -12   3   2     1520.45     1670.90     92.28 o 
 -11   3   2      204.50      205.47     48.55 o 
 -10   3   2      678.97      728.70     78.65 o 
  -9   3   2      638.78      635.94     89.23 o 
  -8   3   2      158.44      150.58     34.37 o 
  -7   3   2      629.51      674.11     45.43 o 
  -6   3   2     5823.69     6212.52    150.20 o 
  -5   3   2      338.37      417.28     33.25 o 
  -4   3   2    12732.39    13389.00    173.85 o 
  -3   3   2     6224.82     6833.14    136.76 o 
  -2   3   2    12790.92    12882.47    189.60 o 
  -1   3   2      317.22      312.76     12.02 o 
   0   3   2    14291.03    14190.04    173.18 o 
   1   3   2       38.09       28.28      7.41 o 
   2   3   2     7886.77     7700.12     89.32 o 
   3   3   2        8.86        2.89      6.52 o 
   4   3   2       93.44       61.27     14.26 o 
   5   3   2       92.80       57.09     22.06 o 
   6   3   2     1765.65     1675.42     58.34 o 
   7   3   2       27.67        2.55     16.11 o 
   8   3   2     2886.20     2873.55     79.88 o 
   9   3   2        0.77      -47.82     39.78 o 
  10   3   2     4148.49     3862.65    136.87 o 
  11   3   2       29.52      -29.87     35.92 o 
  12   3   2     1629.46     1461.11    136.57 o 
  13   3   2        9.59      -48.14     43.72 o 
 -13   4   2       67.73       -2.82     52.56 o 
 -12   4   2      423.72      552.57     75.98 o 
 -11   4   2       38.77       -2.42     44.17 o 
 -10   4   2      691.55      645.77     57.69 o 
  -9   4   2      243.76      225.20     44.41 o 
  -8   4   2     9192.94     9327.96    171.03 o 
  -7   4   2       70.54       19.77     21.39 o 
  -6   4   2    11832.15    12146.16    344.71 o 
  -5   4   2      238.57      230.55     20.83 o 
  -4   4   2    13794.98    15147.45    333.32 o 
  -3   4   2     1849.35     1699.81     37.72 o 
  -2   4   2      299.59      244.15     12.52 o 
  -1   4   2      891.75      909.53     20.63 o 
   0   4   2       32.00       26.64      6.72 o 
   1   4   2      971.16      964.33     22.01 o 
   2   4   2    14631.75    14841.25    214.93 o 
   3   4   2       71.11      114.05     15.52 o 
   4   4   2    29664.19    30049.46    291.12 o 
   5   4   2       80.49       87.46     11.45 o 
   6   4   2     9812.49    10472.33    146.33 o 
   7   4   2      152.84      120.90     25.70 o 
   8   4   2     3369.12     3360.78     86.05 o 
   9   4   2      122.89      132.42     48.94 o 
  10   4   2      666.33      748.05     58.03 o 
  11   4   2        1.26      -42.46     28.31 o 
  12   4   2      472.88      613.39     61.73 o 
  13   4   2       40.17       48.59     45.18 o 
 -13   5   2        1.22      -57.26     53.04 o 
 -12   5   2     1277.59     1483.35    137.83 o 
 -11   5   2        0.82      -58.62     39.08 o 
 -10   5   2     1040.75     1097.80     77.09 o 
  -9   5   2      581.81      533.42     45.90 o 
  -8   5   2      453.16      478.87     40.61 o 
  -7   5   2       68.44       19.88     22.56 o 
  -6   5   2     1964.05     1996.96     84.42 o 
  -5   5   2       14.67       -6.47     12.16 o 
  -4   5   2    10862.03    11423.73    234.07 o 
  -3   5   2     1012.24     1010.18     34.60 o 
  -2   5   2    11199.98    11034.38    192.44 o 
  -1   5   2       74.69       71.59      9.53 o 
   0   5   2    12590.46    12939.99    163.19 o 
   1   5   2      962.90     1165.81     25.82 o 
   2   5   2     3683.57     3429.48     69.09 o 
   3   5   2      641.47      654.95     29.39 o 
   4   5   2     1621.92     1637.42     44.39 o 
   5   5   2      457.31      456.82     32.96 o 
   6   5   2     2497.33     2609.84     57.52 o 
   7   5   2      242.98      253.27     28.79 o 
   8   5   2     3575.79     3466.62    153.99 o 
   9   5   2      290.51      318.55     70.01 o 
  10   5   2     2035.21     2188.25    118.41 o 
  11   5   2       57.77       47.19     37.69 o 
  12   5   2     1503.85     1564.38     80.56 o 
  13   5   2       63.03       75.61     44.29 o 
 -13   6   2       31.34      -16.77     54.31 o 
 -12   6   2      416.01      441.53     74.04 o 
 -11   6   2       33.12      -36.15     41.23 o 
 -10   6   2     1659.62     1669.73    274.62 o 
  -9   6   2       25.31       11.98     56.24 o 
  -8   6   2     4482.94     4818.28    191.81 o 
  -7   6   2      495.08      476.65     33.36 o 
  -6   6   2     5535.09     5582.15    103.85 o 
  -5   6   2        0.45      -17.49     11.66 o 
  -4   6   2     4858.87     4797.95     96.51 o 
  -3   6   2     4671.73     5291.69     68.10 o 
  -2   6   2      252.14      224.45     15.08 o 
  -1   6   2      301.25      318.42     16.83 o 
   0   6   2     1163.77     1129.32     42.03 o 
   1   6   2      789.72      821.26     34.66 o 
   2   6   2     5540.43     5391.05    100.04 o 
   3   6   2     4122.80     4527.00     89.80 o 
   4   6   2    18382.66    19798.46    293.28 o 
   5   6   2        1.47       -4.61     17.08 o 
   6   6   2     7194.03     6903.34    135.60 o 
   7   6   2       22.83      -28.03     21.02 o 
   8   6   2     2189.20     2136.80    183.11 o 
   9   6   2        6.31      -19.68     31.75 o 
  10   6   2      359.54      342.01     57.47 o 
  11   6   2        9.93      -45.83     30.55 o 
  12   6   2      140.07      132.41     47.71 o 
  13   6   2       31.00       35.13     46.26 o 
 -13   7   2        0.01       19.47     55.33 o 
 -12   7   2      735.48      725.19    134.07 o 
 -11   7   2        7.02      -51.75     60.48 o 
 -10   7   2      799.73      829.89     81.09 o 
  -9   7   2      200.30      146.09     64.95 o 
  -8   7   2      346.56      358.42     41.09 o 
  -7   7   2      694.86      699.35     49.73 o 
  -6   7   2     1489.07     1587.84     47.87 o 
  -5   7   2      118.09       96.76     17.04 o 
  -4   7   2     8344.69     7779.01    117.73 o 
  -3   7   2      840.41      834.04     24.48 o 
  -2   7   2    12146.11    12185.24    133.02 o 
  -1   7   2       12.89      -11.11     10.34 o 
   0   7   2    10524.94    10130.83    138.04 o 
   1   7   2     6207.09     6744.99     98.84 o 
   2   7   2     4548.48     4211.48     88.27 o 
   3   7   2      258.72      312.99     27.22 o 
   4   7   2      171.17      157.58     24.09 o 
   5   7   2       24.86      -12.98     17.46 o 
   6   7   2     1145.93     1138.57     50.95 o 
   7   7   2      556.29      548.98     45.37 o 
   8   7   2     1212.73     1050.26     54.32 o 
   9   7   2      184.85      148.74     48.04 o 
  10   7   2     2572.02     2740.14    126.59 o 
  11   7   2        5.16      -51.04     34.03 o 
  12   7   2      835.94     1052.85     79.70 o 
 -12   8   2      276.30      301.38     69.91 o 
 -11   8   2       76.02      -20.65     45.61 o 
 -10   8   2     1563.04     1579.51     94.56 o 
  -9   8   2        0.98      -39.12     32.60 o 
  -8   8   2     3578.58     3514.07    267.19 o 
  -7   8   2      166.75      103.39     30.75 o 
  -6   8   2     3238.07     3055.99     74.51 o 
  -5   8   2      150.09      125.64     19.11 o 
  -4   8   2     2251.95     2053.72     45.64 o 
  -3   8   2      946.09      997.47     27.22 o 
  -2   8   2        1.51       -7.05      9.74 o 
  -1   8   2      762.17      770.67     26.61 o 
   0   8   2     3630.49     3455.32     63.93 o 
   1   8   2      780.54      722.20     49.51 o 
   2   8   2     5352.40     4854.73    165.14 o 
   3   8   2      392.05      461.25     40.64 o 
   4   8   2     3692.56     3717.34     87.64 o 
   5   8   2      123.77       97.65     24.98 o 
   6   8   2     5684.01     5461.58    123.69 o 
   7   8   2       14.11      -29.77     19.85 o 
   8   8   2     2030.62     1973.92     73.98 o 
   9   8   2       82.34       57.43     54.74 o 
  10   8   2       74.30       53.69     49.46 o 
  11   8   2      101.12       63.88     41.78 o 
  12   8   2       18.57        8.32     44.02 o 
 -12   9   2      393.68      394.28     74.87 o 
 -11   9   2       90.35       46.54     49.01 o 
 -10   9   2      375.45      433.59     72.17 o 
  -9   9   2      768.31      808.76     64.00 o 
  -8   9   2      164.36      142.97     36.48 o 
  -7   9   2      232.50      203.69     35.15 o 
  -6   9   2      616.80      630.49     40.78 o 
  -5   9   2      113.23       64.91     23.78 o 
  -4   9   2     2477.75     2287.82     60.27 o 
  -3   9   2      118.76      104.72     15.63 o 
  -2   9   2     7697.17     7802.35     97.45 o 
  -1   9   2      320.64      283.24     21.60 o 
   0   9   2     5790.41     5433.30     90.33 o 
   1   9   2      186.75      185.14     26.82 o 
   2   9   2     4666.28     4441.96     98.55 o 
   3   9   2      372.03      397.96     35.32 o 
   4   9   2      237.84      193.31     28.17 o 
   5   9   2      388.77      384.44     38.19 o 
   6   9   2      710.09      787.13     50.27 o 
   7   9   2        7.41       -1.83     24.78 o 
   8   9   2      688.25      705.11     54.01 o 
   9   9   2       31.51      -35.14     32.69 o 
  10   9   2     1558.68     1681.43     98.93 o 
  11   9   2        8.12       28.01     42.76 o 
  12   9   2      585.25      724.69    102.14 o 
 -11  10   2      287.97      387.55     67.32 o 
 -10  10   2     1077.27     1088.74    100.14 o 
  -9  10   2       62.05       50.91     38.10 o 
  -8  10   2     2463.56     2423.27     88.51 o 
  -7  10   2      400.11      400.07     63.51 o 
  -6  10   2     1183.95     1040.83     57.57 o 
  -5  10   2       66.78       34.10     21.64 o 
  -4  10   2     3124.59     2899.26     70.67 o 
  -3  10   2      302.91      319.01     29.70 o 
  -2  10   2       58.06       46.22     15.74 o 
  -1  10   2      580.70      638.51     27.45 o 
   0  10   2     1484.99     1468.04     79.93 o 
   1  10   2      639.28      669.49     39.05 o 
   2  10   2     3037.70     2802.01     95.68 o 
   3  10   2      761.79      717.52     44.48 o 
   4  10   2     6511.58     6645.89    137.72 o 
   5  10   2        2.54      -19.82     21.72 o 
   6  10   2     2717.71     2657.92     84.86 o 
   7  10   2       12.38      -36.91     24.60 o 
   8  10   2      936.73      890.96     61.59 o 
   9  10   2      536.30      537.83     54.71 o 
  10  10   2       64.41        8.33     40.05 o 
  11  10   2      208.54      210.78     52.99 o 
 -11  11   2       27.06      -48.14     51.30 o 
 -10  11   2      164.79      141.82     45.22 o 
  -9  11   2      640.66      713.90     64.40 o 
  -8  11   2       33.46       26.79     34.87 o 
  -7  11   2      433.00      455.35     50.61 o 
  -6  11   2       96.52       37.87     30.93 o 
  -5  11   2      114.74       -8.79     22.88 o 
  -4  11   2     1504.86     1368.10     52.69 o 
  -3  11   2        2.67      -32.03     21.35 o 
  -2  11   2     3777.80     3980.77     97.67 o 
  -1  11   2        6.13      -28.77     19.18 o 
   0  11   2     3722.97     3711.91     89.89 o 
   1  11   2       16.52      -29.28     19.52 o 
   2  11   2      622.18      595.86     43.92 o 
   3  11   2      400.40      505.54     43.12 o 
   4  11   2      238.85      254.65     36.93 o 
   5  11   2      609.39      650.77     51.05 o 
   6  11   2      192.51      193.99     38.03 o 
   7  11   2        5.26      -39.83     26.56 o 
   8  11   2      918.60      940.88     66.39 o 
   9  11   2      111.52       58.98     45.21 o 
  10  11   2      594.23      619.44     57.19 o 
 -10  12   2      449.47      538.90     78.63 o 
  -9  12   2        0.06      -42.64     40.44 o 
  -8  12   2      980.09     1057.32     67.37 o 
  -7  12   2      122.80       86.17     43.03 o 
  -6  12   2     1568.19     1446.88     68.34 o 
  -5  12   2      193.48      177.67     38.08 o 
  -4  12   2      645.72      647.74     51.29 o 
  -3  12   2      526.20      589.64     60.33 o 
  -2  12   2      506.15      440.69     72.63 o 
  -1  12   2      432.14      489.34     75.97 o 
   0  12   2        1.10      -37.77     25.18 o 
   1  12   2      865.98      871.17     61.90 o 
   2  12   2     4322.73     4163.63    103.61 o 
   3  12   2       41.27       12.61     27.38 o 
   4  12   2     2937.65     3105.44     93.41 o 
   5  12   2        2.17      -36.43     29.18 o 
   6  12   2     1820.94     1858.63     77.28 o 
   7  12   2       64.50       31.17     35.16 o 
   8  12   2      645.14      621.13     59.15 o 
   9  12   2      279.35      213.54     57.02 o 
  10  12   2       37.31       28.17     37.41 o 
  -9  13   2       75.44       35.42     43.00 o 
  -8  13   2       44.03       20.19     40.52 o 
  -7  13   2      258.17      249.88     48.42 o 
  -6  13   2      241.50      232.18     45.97 o 
  -5  13   2      231.46      226.44     61.08 o 
  -4  13   2      301.66      192.26     50.21 o 
  -3  13   2       97.47       74.43     40.39 o 
  -2  13   2     2246.66     2131.23     95.38 o 
  -1  13   2       43.15        8.19     35.87 o 
   0  13   2     2767.71     2723.11    166.58 o 
   1  13   2      228.08      291.05     49.53 o 
   2  13   2      428.24      413.95     55.34 o 
   3  13   2      257.89      289.29     40.23 o 
   4  13   2       37.97        3.57     29.49 o 
   5  13   2      170.68      189.58     42.34 o 
   6  13   2      224.11      306.17     50.75 o 
   7  13   2      287.39      385.64     54.43 o 
   8  13   2      589.47      687.90     76.21 o 
   9  13   2       67.32       76.22     39.55 o 
  -8  14   2      531.72      577.57     62.94 o 
  -7  14   2        0.87       -4.45     43.06 o 
  -6  14   2      511.86      348.39     64.54 o 
  -5  14   2       32.66      -11.96     45.42 o 
  -4  14   2      211.56      171.18     51.66 o 
  -3  14   2      871.20      994.54     96.45 o 
  -2  14   2      162.57      180.67     45.37 o 
  -1  14   2      615.40      786.28     88.64 o 
   0  14   2        3.11      -35.14     34.65 o 
   1  14   2       36.31      -13.54     34.38 o 
   2  14   2     1408.61     1394.88     79.94 o 
   3  14   2        0.16      -51.81     34.54 o 
   4  14   2     1238.26     1229.61     81.29 o 
   5  14   2        1.19      -36.61     30.82 o 
   6  14   2     1085.04     1092.28     68.80 o 
   7  14   2      106.21      110.03     43.55 o 
   8  14   2      265.73      218.46     68.82 o 
  -7  15   2       22.11       10.93     54.79 o 
  -6  15   2      100.73       11.17     53.13 o 
  -5  15   2      402.26      506.22     85.81 o 
  -4  15   2      311.72      302.99     61.62 o 
  -3  15   2      236.59      195.91     53.72 o 
  -2  15   2     1141.53     1187.70     78.89 o 
  -1  15   2        0.31      -48.53     32.35 o 
   0  15   2     1358.09     1244.14     80.21 o 
   1  15   2      304.87      290.75     55.08 o 
   2  15   2      335.05      330.52    119.91 o 
   3  15   2      225.11      210.09     69.49 o 
   4  15   2       37.51      -16.56     44.26 o 
   5  15   2      270.86      350.64    154.25 o 
   6  15   2       85.47       73.59     55.83 o 
   7  15   2       95.41       78.57     59.72 o 
  -5  16   2       28.21      -39.81     49.25 o 
  -4  16   2      198.81      135.20     57.57 o 
  -3  16   2      225.83      216.71     55.63 o 
  -2  16   2        8.66       20.29     44.03 o 
  -1  16   2      292.55      389.30     66.96 o 
   0  16   2      123.71      125.47     71.65 o 
   1  16   2      237.82      236.65     55.56 o 
   2  16   2      252.64      222.49     51.96 o 
   3  16   2       40.00       45.67     46.49 o 
   4  16   2      539.19      580.12     71.71 o 
   5  16   2        5.62      -61.11     48.15 o 
  -2  17   2      570.83      614.85     73.40 o 
  -1  17   2        3.82        5.46     45.07 o 
   0  17   2      382.59      468.47     78.05 o 
   1  17   2      118.68      102.77     53.28 o 
   2  17   2      115.19       83.69     82.38 o 
 -13   0   3        1.99      -83.57     55.71 o 
 -11   0   3      217.77      252.64     76.27 o 
  -9   0   3     1081.99     1238.48     95.48 o 
  -7   0   3    11746.74    12437.69    351.62 o 
  -5   0   3    26224.38    26767.23    653.20 o 
  -3   0   3    11231.05    11713.74    300.69 o 
  -1   0   3        7.21        0.82     10.16 o 
   1   0   3     4511.93     5025.18    102.61 o 
   3   0   3        8.57       12.51     20.71 o 
   5   0   3     4440.55     4473.09    154.74 o 
   7   0   3    18040.89    18651.62    496.53 o 
   9   0   3     6328.62     6315.80    231.88 o 
  11   0   3      860.06      951.63     70.60 o 
  13   0   3       80.79      142.97     52.05 o 
 -14   1   3       23.40      -61.24     46.69 o 
 -13   1   3      900.68      943.43     86.64 o 
 -12   1   3       14.90      -58.21     38.80 o 
 -11   1   3     3186.04     3136.13    141.78 o 
 -10   1   3      248.40      194.74     43.63 o 
  -9   1   3     3221.23     3345.09    110.58 o 
  -8   1   3       96.10      110.88     42.67 o 
  -7   1   3     1819.40     1770.26     69.65 o 
  -6   1   3     1049.38     1230.60     54.13 o 
  -5   1   3     2697.09     3021.92     82.82 o 
  -4   1   3     6450.23     7001.74    200.61 o 
  -3   1   3       78.19       57.81     15.16 o 
  -2   1   3     1171.94     1336.84     54.23 o 
  -1   1   3     1266.35     1268.24     35.54 o 
   0   1   3     6147.18     6544.52     69.74 o 
   1   1   3   135051.13   143769.06   1450.75 o 
   2   1   3     3744.21     3781.48     51.72 o 
   3   1   3     1011.03      748.31     27.54 o 
   4   1   3      222.00      171.12     23.46 o 
   5   1   3     2397.94     2178.74     81.84 o 
   6   1   3      316.91      206.57     30.29 o 
   7   1   3      277.41      383.32     40.74 o 
   8   1   3        2.61      -17.78     24.58 o 
   9   1   3     1045.53     1080.49     51.45 o 
  10   1   3        7.55        1.91     25.28 o 
  11   1   3     1513.14     1499.97     57.73 o 
  12   1   3       22.14       -6.03     28.76 o 
  13   1   3     1704.24     1824.04     80.68 o 
 -14   2   3        6.08      -68.75     50.80 o 
 -13   2   3      114.96       40.86     50.39 o 
 -12   2   3       73.77       47.73     42.80 o 
 -11   2   3      152.37      175.25     47.50 o 
 -10   2   3      337.39      331.89     49.75 o 
  -9   2   3     2759.91     2662.16    113.19 o 
  -8   2   3        1.78      -42.71     28.67 o 
  -7   2   3    16854.94    17369.59    327.82 o 
  -6   2   3        5.84      -11.77     36.72 o 
  -5   2   3    14292.07    14876.91    536.74 o 
  -4   2   3      145.92      132.46     21.70 o 
  -3   2   3     2927.61     2783.10     57.78 o 
  -2   2   3     1087.07     1138.85     24.00 o 
  -1   2   3     4125.43     4240.57     54.41 o 
   0   2   3    15699.74    17513.51    176.97 o 
   1   2   3        0.07        0.10      5.50 o 
   2   2   3     1069.06     1117.68     26.00 o 
   3   2   3     3123.30     3107.07     46.02 o 
   4   2   3      663.06      622.56     21.97 o 
   5   2   3     7628.61     6917.10    149.30 o 
   6   2   3     3009.67     3211.42     92.98 o 
   7   2   3    17125.03    16930.59    323.50 o 
   8   2   3      583.71      471.47     72.54 o 
   9   2   3     5740.48     5881.93    125.19 o 
  10   2   3      412.83      407.90     50.10 o 
  11   2   3      386.39      350.04     38.30 o 
  12   2   3       92.93       38.78     46.97 o 
  13   2   3       39.07       45.64     48.69 o 
 -13   3   3      607.84      671.44    101.89 o 
 -12   3   3        5.54      -18.89     46.11 o 
 -11   3   3     2136.29     2227.45     98.50 o 
 -10   3   3      348.15      325.54     77.38 o 
  -9   3   3     5417.47     5202.26    245.58 o 
  -8   3   3      322.23      299.24     42.94 o 
  -7   3   3      544.19      599.95     46.59 o 
  -6   3   3     1280.46     1206.78     55.61 o 
  -5   3   3      296.83      307.69     49.68 o 
  -4   3   3     3068.32     3594.66     64.04 o 
  -3   3   3     2229.78     2330.84     40.58 o 
  -2   3   3       47.03       37.40      7.96 o 
  -1   3   3    11130.48    11296.70    169.69 o 
   0   3   3     3814.92     3941.62     53.05 o 
   1   3   3    19737.40    19735.37    326.02 o 
   2   3   3       54.08       53.75      7.54 o 
   3   3   3    12148.62    12944.22    146.76 o 
   4   3   3       15.83       -6.64      7.92 o 
   5   3   3     4755.60     4682.07     79.96 o 
   6   3   3       28.30       10.88     16.34 o 
   7   3   3      333.61      315.85     38.79 o 
   8   3   3        4.29      -29.04     19.36 o 
   9   3   3     2178.37     2386.39     96.76 o 
  10   3   3      202.70      246.30     38.31 o 
  11   3   3     1031.25      969.20     76.92 o 
  12   3   3        6.20      -41.30     33.69 o 
  13   3   3     1114.16     1164.50     70.91 o 
 -13   4   3      154.08      104.92     61.63 o 
 -12   4   3      308.84      254.38     49.08 o 
 -11   4   3      105.03      141.05     47.10 o 
 -10   4   3      123.13      117.86     41.74 o 
  -9   4   3     1824.44     1754.77     80.98 o 
  -8   4   3        5.03      -25.57     25.02 o 
  -7   4   3    16787.35    17730.80    366.75 o 
  -6   4   3      347.00      329.08     30.83 o 
  -5   4   3     7403.04     7605.66    249.10 o 
  -4   4   3      380.36      434.39     23.50 o 
  -3   4   3    10645.12    11032.66    372.20 o 
  -2   4   3      334.65      375.51     15.57 o 
  -1   4   3     5058.55     5168.84     89.13 o 
   0   4   3     1634.15     1409.72     27.68 o 
   1   4   3      468.57      469.02     16.12 o 
   2   4   3     1922.10     1926.88     36.84 o 
   3   4   3    10578.98    10516.31    122.39 o 
   4   4   3      381.76      340.12     18.38 o 
   5   4   3     9464.06     9327.57    179.50 o 
   6   4   3     1072.88     1132.58     39.97 o 
   7   4   3     8214.00     7888.97    122.16 o 
   8   4   3       10.44      -14.88     16.80 o 
   9   4   3     5499.18     5660.00    176.56 o 
  10   4   3      447.14      565.89     65.36 o 
  11   4   3      260.91      279.36     53.80 o 
  12   4   3        1.76       -8.35     38.14 o 
  13   4   3        0.18       -9.52     37.83 o 
 -13   5   3      617.03      828.75     93.93 o 
 -12   5   3       42.63      -31.20     47.81 o 
 -11   5   3     2549.85     2900.68    264.13 o 
 -10   5   3      130.30      148.71     38.48 o 
  -9   5   3     2129.28     2199.31     75.41 o 
  -8   5   3      443.74      468.23     41.11 o 
  -7   5   3     1417.95     1394.70     55.42 o 
  -6   5   3      379.75      379.79     29.19 o 
  -5   5   3      493.09      524.49     28.87 o 
  -4   5   3      477.70      458.78     22.03 o 
  -3   5   3     4441.28     4290.35    123.76 o 
  -2   5   3     2117.18     2334.77     40.85 o 
  -1   5   3     4009.28     3760.66     55.37 o 
   0   5   3     1469.44     1420.12     29.53 o 
   1   5   3    23269.90    23580.93    424.38 o 
   2   5   3     1049.09      998.05     41.26 o 
   3   5   3     9501.17     8987.35    121.29 o 
   4   5   3      212.80      222.90     22.73 o 
   5   5   3     4541.34     4669.17     60.37 o 
   6   5   3       59.71       41.99     23.19 o 
   7   5   3        9.10        8.86     28.85 o 
   8   5   3      390.16      392.74     49.37 o 
   9   5   3      773.22      825.89     70.39 o 
  10   5   3       25.15       -8.27     35.71 o 
  11   5   3      715.37      930.72    115.00 o 
  12   5   3       49.04      -52.15     34.76 o 
  13   5   3      955.79     1108.42     83.38 o 
 -13   6   3       64.94       40.15     56.46 o 
 -12   6   3      161.25       86.63     52.48 o 
 -11   6   3       40.56      -14.75     45.39 o 
 -10   6   3       40.76        6.52     41.44 o 
  -9   6   3      957.79      992.77     61.01 o 
  -8   6   3      412.89      455.17     67.43 o 
  -7   6   3     5303.45     5127.71    263.89 o 
  -6   6   3       21.06      -23.20     15.47 o 
  -5   6   3    10634.89    10975.10    371.22 o 
  -4   6   3      265.75      287.96     27.53 o 
  -3   6   3     8779.65     8965.27    142.23 o 
  -2   6   3     2636.37     2829.59     48.31 o 
  -1   6   3      117.81       78.74     11.44 o 
   0   6   3      971.80      969.85     30.35 o 
   1   6   3      110.36      105.23     12.17 o 
   2   6   3     2722.34     2878.26    126.82 o 
   3   6   3     3828.70     4103.10     85.18 o 
   4   6   3        0.34       -4.07     15.38 o 
   5   6   3     7906.29     7507.63    138.38 o 
   6   6   3     1821.85     2025.02     64.18 o 
   7   6   3     5268.52     5280.39    168.27 o 
   8   6   3       87.02       34.08     41.41 o 
   9   6   3     2833.45     2752.79    313.42 o 
  10   6   3        6.55      -38.07     35.07 o 
  11   6   3      280.88      407.26     85.80 o 
  12   6   3       62.77       21.73     41.29 o 
  13   6   3        0.93      -15.39     44.64 o 
 -12   7   3       29.44      -49.03     48.31 o 
 -11   7   3     1882.96     1854.91    150.57 o 
 -10   7   3       50.26      -48.33     67.93 o 
  -9   7   3     1840.23     1802.17    195.02 o 
  -8   7   3      918.86      991.56     55.15 o 
  -7   7   3      386.05      420.76     34.74 o 
  -6   7   3      122.22       84.26     22.93 o 
  -5   7   3       44.10        3.54     15.83 o 
  -4   7   3      481.13      442.93     23.53 o 
  -3   7   3     4223.25     4353.98     67.77 o 
  -2   7   3     1769.40     1724.18     53.50 o 
  -1   7   3     7669.60     7277.71     97.15 o 
   0   7   3     1072.58     1092.68     29.35 o 
   1   7   3    15417.99    15710.04    201.40 o 
   2   7   3      424.80      492.55     34.01 o 
   3   7   3    10018.46    10070.39    200.35 o 
   4   7   3      131.96       82.83     21.56 o 
   5   7   3     1957.62     1926.91     61.11 o 
   6   7   3      123.80      108.35     27.86 o 
   7   7   3        1.10      -29.84     19.89 o 
   8   7   3      242.73      173.77     59.14 o 
   9   7   3      141.63      151.99     43.02 o 
  10   7   3        9.83       -2.93     39.33 o 
  11   7   3     1245.26     1247.42    120.81 o 
  12   7   3        0.52      -33.60     38.39 o 
 -12   8   3      115.08       32.27     53.36 o 
 -11   8   3      113.11       63.58     52.43 o 
 -10   8   3      104.43       75.28     49.24 o 
  -9   8   3      745.13      814.09     74.87 o 
  -8   8   3       49.37       -7.95     26.61 o 
  -7   8   3     1588.72     1484.25     62.46 o 
  -6   8   3      380.32      357.81     38.14 o 
  -5   8   3     6309.06     6380.33    170.70 o 
  -4   8   3      557.73      647.13     30.06 o 
  -3   8   3     3302.37     3173.44     56.99 o 
  -2   8   3     1981.15     2119.13     52.02 o 
  -1   8   3     1155.27     1158.97     32.83 o 
   0   8   3      138.78      184.70     16.95 o 
   1   8   3      237.53      253.11     18.11 o 
   2   8   3        4.49       -6.42     15.27 o 
   3   8   3      492.60      493.96     35.72 o 
   4   8   3      728.32      668.47     38.55 o 
   5   8   3     5686.39     5515.58    118.18 o 
   6   8   3      433.40      434.15     42.64 o 
   7   8   3     3733.13     3753.31    100.46 o 
   8   8   3        1.95      -34.83     23.22 o 
   9   8   3      781.88      831.56     72.13 o 
  10   8   3      253.65      282.55     54.54 o 
  11   8   3      381.92      570.09     97.41 o 
  12   8   3      170.84      208.47     52.19 o 
 -12   9   3        1.98      -79.22     52.81 o 
 -11   9   3      602.29      612.01     78.31 o 
 -10   9   3      285.87      270.73     60.05 o 
  -9   9   3     1078.08     1054.34     64.22 o 
  -8   9   3      303.54      309.48     43.64 o 
  -7   9   3     1345.35     1243.92     59.61 o 
  -6   9   3       24.69      -32.87     21.91 o 
  -5   9   3       80.37       25.52     28.04 o 
  -4   9   3      131.97      105.21     21.48 o 
  -3   9   3     3262.42     2992.69     57.35 o 
  -2   9   3      117.55       81.33     17.63 o 
  -1   9   3     9739.40     9803.51    128.87 o 
   0   9   3       89.36       43.56     16.70 o 
   1   9   3     8609.89     8507.17    153.64 o 
   2   9   3       32.06        5.24     22.27 o 
   3   9   3     4968.30     4785.89    106.36 o 
   4   9   3      167.65      124.35     29.15 o 
   5   9   3     1279.41     1265.79     53.93 o 
   6   9   3      332.71      361.28     40.51 o 
   7   9   3       15.47      -34.21     22.81 o 
   8   9   3       46.28      -42.02     28.02 o 
   9   9   3      198.87      229.24     43.39 o 
  10   9   3      616.72      776.34    112.55 o 
  11   9   3      956.88     1076.85    111.73 o 
 -11  10   3       79.03        1.09     67.33 o 
 -10  10   3      201.48      137.66     62.49 o 
  -9  10   3      414.40      335.38     48.06 o 
  -8  10   3        0.92      -52.92     57.34 o 
  -7  10   3     1506.18     1450.73     66.58 o 
  -6  10   3        8.56      -35.88     23.92 o 
  -5  10   3     2354.65     2255.69     75.08 o 
  -4  10   3        0.19      -13.63     24.81 o 
  -3  10   3     4908.42     4724.10    108.04 o 
  -2  10   3      657.84      705.81     30.48 o 
  -1  10   3      245.24      235.24     21.27 o 
   0  10   3      573.61      642.56     50.40 o 
   1  10   3        3.75      -12.05     19.58 o 
   2  10   3      793.96      728.63     42.03 o 
   3  10   3     1889.75     1715.51     62.10 o 
   4  10   3      681.26      719.28     47.81 o 
   5  10   3     3096.98     3172.49    131.29 o 
   6  10   3       27.98        6.37     27.02 o 
   7  10   3     1013.80      933.07     54.31 o 
   8  10   3       49.06      -20.47     35.13 o 
   9  10   3     1025.76      993.53     64.82 o 
  10  10   3      328.88      444.78     69.40 o 
  11  10   3      267.53      318.66     56.07 o 
 -10  11   3      120.16       33.24     41.45 o 
  -9  11   3      452.65      578.73     60.60 o 
  -8  11   3      383.03      410.86     52.53 o 
  -7  11   3      652.34      718.01     80.55 o 
  -6  11   3        1.39      -18.55     27.36 o 
  -5  11   3       20.50      -36.61     25.96 o 
  -4  11   3      309.70      383.40     43.14 o 
  -3  11   3     2089.13     1914.30     68.26 o 
  -2  11   3      407.38      458.30     52.14 o 
  -1  11   3     2484.72     2373.96     73.13 o 
   0  11   3       67.76      -14.49     19.52 o 
   1  11   3     2810.04     2737.60     78.46 o 
   2  11   3       52.98      -14.86     22.46 o 
   3  11   3     3957.81     3769.85     98.61 o 
   4  11   3      497.02      540.96     47.96 o 
   5  11   3      851.88      951.06     53.61 o 
   6  11   3      269.25      273.70     41.01 o 
   7  11   3        0.56      -34.75     28.94 o 
   8  11   3       89.59       87.81     39.51 o 
   9  11   3      210.00      246.40     46.79 o 
  10  11   3      347.30      214.43     47.09 o 
 -10  12   3       96.02       37.22     45.29 o 
  -9  12   3      254.83      228.37     49.56 o 
  -8  12   3        0.44      -49.34     36.58 o 
  -7  12   3     1259.37     1254.46    116.11 o 
  -6  12   3        4.92      -44.21     30.07 o 
  -5  12   3     1883.61     1948.14     76.65 o 
  -4  12   3        0.91      -35.23     33.06 o 
  -3  12   3     1563.66     1614.19     83.93 o 
  -2  12   3      480.78      468.50     58.08 o 
  -1  12   3     1172.16     1078.18     65.98 o 
   0  12   3      230.04      261.52     34.68 o 
   1  12   3        6.60      -22.86     24.23 o 
   2  12   3       17.20       46.09     27.05 o 
   3  12   3     2300.20     2300.48     77.88 o 
   4  12   3      425.74      443.07     45.91 o 
   5  12   3     1383.26     1356.04     69.13 o 
   6  12   3       27.98      -17.32     31.46 o 
   7  12   3     1233.68     1317.76     70.25 o 
   8  12   3       27.40      -21.28     32.92 o 
   9  12   3      599.86      567.55     59.88 o 
  -9  13   3      353.48      284.85     50.83 o 
  -8  13   3      235.65      247.78     49.93 o 
  -7  13   3       70.01       35.53     37.82 o 
  -6  13   3      394.14      530.85     55.40 o 
  -5  13   3       25.82      -20.38     37.91 o 
  -4  13   3      624.27      698.54    108.15 o 
  -3  13   3      443.08      400.70     58.34 o 
  -2  13   3      236.12      249.40     50.05 o 
  -1  13   3     2362.75     2287.30    133.74 o 
   0  13   3        0.86      -32.80     33.66 o 
   1  13   3     1154.98     1108.63     57.59 o 
   2  13   3        7.39      -20.46     62.64 o 
   3  13   3     1119.75     1131.24     58.33 o 
   4  13   3      523.05      630.18     61.43 o 
   5  13   3      545.21      712.39     75.32 o 
   6  13   3      530.10      725.60     64.22 o 
   7  13   3        1.83      -30.72     33.88 o 
   8  13   3      143.74      116.82     46.92 o 
   9  13   3      116.24       27.29     40.31 o 
  -8  14   3       63.38       54.99     54.29 o 
  -7  14   3      568.74      623.48    117.91 o 
  -6  14   3       87.08       86.72     51.17 o 
  -5  14   3      993.14     1100.16     88.90 o 
  -4  14   3      104.78       95.37     47.37 o 
  -3  14   3      682.16      716.92     71.57 o 
  -2  14   3      568.82      676.81     71.23 o 
  -1  14   3      950.78      880.83     69.22 o 
   0  14   3        1.12      -51.77     35.36 o 
   1  14   3       52.48      -12.05     36.01 o 
   2  14   3      197.49      228.57     48.72 o 
   3  14   3      809.89      894.75     76.80 o 
   4  14   3      173.22      190.85     51.43 o 
   5  14   3      873.98     1002.85     70.46 o 
   6  14   3       18.12        1.97     36.36 o 
   7  14   3      596.95      672.85     66.02 o 
   8  14   3        1.83      -27.97     40.17 o 
  -6  15   3      344.40      495.35     76.07 o 
  -5  15   3        8.69        8.73     51.41 o 
  -4  15   3      808.21      845.64     85.57 o 
  -3  15   3      278.24      268.22     57.92 o 
  -2  15   3       98.01      163.25     48.40 o 
  -1  15   3     1107.57      993.51     72.25 o 
   0  15   3       20.58      -12.73     37.55 o 
   1  15   3     1067.56     1263.19     79.85 o 
   2  15   3       72.40       59.96     45.33 o 
   3  15   3      427.47      532.56     66.93 o 
   4  15   3      111.71       71.56     45.81 o 
   5  15   3      176.42      128.67     52.80 o 
   6  15   3      219.93      277.93     65.10 o 
  -5  16   3      418.83      390.49     74.00 o 
  -4  16   3       20.67      -19.17     47.96 o 
  -3  16   3      477.60      546.17     69.37 o 
  -2  16   3      243.86      288.84     58.89 o 
  -1  16   3       71.43       48.28     63.53 o 
   0  16   3      252.51      318.51     56.57 o 
   1  16   3        0.56       -3.49     37.34 o 
   2  16   3      253.03      250.86     56.60 o 
   3  16   3      166.02      109.01     52.33 o 
   4  16   3       39.03       10.86     47.95 o 
  -1  17   3      410.39      441.88     96.01 o 
   0  17   3        6.21      -54.42     78.50 o 
   1  17   3      441.35      545.38     72.53 o 
 -12   0   4      352.00      382.69     83.27 o 
 -10   0   4        0.91       -2.83     42.90 o 
  -8   0   4       62.79       96.23     41.56 o 
  -6   0   4      846.93      772.68     61.52 o 
  -4   0   4    34726.60    38398.02    908.17 o 
  -2   0   4     8189.08     8350.32    227.12 o 
   0   0   4     2476.33     2886.57     70.69 o 
   2   0   4    11001.37    11650.98    218.82 o 
   4   0   4      482.33      452.86     81.78 o 
   6   0   4     4293.10     4427.37    166.65 o 
   8   0   4     6452.28     6434.20    230.84 o 
  10   0   4     3120.61     2948.06    153.40 o 
  12   0   4     1600.57     1583.48     85.83 o 
 -13   1   4        0.41      -62.58     41.72 o 
 -12   1   4     1492.14     1589.12     91.01 o 
 -11   1   4        5.51      -43.41     37.20 o 
 -10   1   4     4368.38     4172.94    131.32 o 
  -9   1   4        8.96       -6.26     30.06 o 
  -8   1   4     7588.92     7589.74    178.90 o 
  -7   1   4      596.52      586.31     49.51 o 
  -6   1   4     5161.46     4952.56    122.63 o 
  -5   1   4      136.92      127.45     31.43 o 
  -4   1   4      194.04      140.12     36.95 o 
  -3   1   4      211.41      249.29     25.65 o 
  -2   1   4     2875.80     3217.16     64.23 o 
  -1   1   4     3640.84     4242.00     51.46 o 
   0   1   4     2057.77     1947.58     30.60 o 
   1   1   4    11507.51    12588.34    143.08 o 
   2   1   4    37539.71    38864.09    653.44 o 
   3   1   4      756.55      676.33     20.75 o 
   4   1   4    20025.48    19117.90    284.40 o 
   5   1   4      125.82      162.14     20.47 o 
   6   1   4     7980.96     8344.42    227.34 o 
   7   1   4       86.48       53.52     25.41 o 
   8   1   4      668.23      695.84     52.85 o 
   9   1   4      203.18      199.25     42.02 o 
  10   1   4       18.03       90.57     60.78 o 
  11   1   4       10.10      -27.27     32.41 o 
  12   1   4      970.54      988.04     52.37 o 
  13   1   4        2.17      -47.24     38.12 o 
 -13   2   4       50.82       -6.05     47.81 o 
 -12   2   4      523.92      668.47     92.80 o 
 -11   2   4      337.19      407.49     58.91 o 
 -10   2   4        0.87       39.13     36.94 o 
  -9   2   4      177.89      138.40     36.82 o 
  -8   2   4      585.88      600.47     52.40 o 
  -7   2   4      156.35      188.51     36.50 o 
  -6   2   4     1504.54     1406.52     58.92 o 
  -5   2   4      198.31      203.25     34.27 o 
  -4   2   4    13831.55    14526.71    299.12 o 
  -3   2   4      116.39      113.46     19.04 o 
  -2   2   4    35203.88    38466.83    668.34 o 
  -1   2   4     2358.56     2563.21     38.89 o 
   0   2   4     1378.71     1214.46     33.27 o 
   1   2   4     2274.02     2423.30     33.99 o 
   2   2   4     5707.86     5873.21     68.49 o 
   3   2   4      593.73      461.30     17.93 o 
   4   2   4       66.38       83.90     13.48 o 
   5   2   4      619.97      591.98     42.34 o 
   6   2   4    10108.15    10110.02    207.27 o 
   7   2   4        0.30      -32.09     21.40 o 
   8   2   4     3563.66     3564.68    143.87 o 
   9   2   4      875.14      835.28     60.64 o 
  10   2   4     3689.82     3554.41     96.69 o 
  11   2   4       46.58       11.22     30.86 o 
  12   2   4     1017.87     1023.97     80.65 o 
  13   2   4        0.74      -13.03     52.96 o 
 -13   3   4       67.32        6.07    108.74 o 
 -12   3   4     1616.47     1511.37    132.17 o 
 -11   3   4       99.13       36.86     42.10 o 
 -10   3   4     5786.34     6074.50    311.56 o 
  -9   3   4       13.29      -55.97     62.72 o 
  -8   3   4     4990.87     4909.67    209.54 o 
  -7   3   4       86.82       47.86     28.28 o 
  -6   3   4      485.54      431.02     70.16 o 
  -5   3   4       34.76       -4.54     18.95 o 
  -4   3   4     3507.44     3649.66     66.37 o 
  -3   3   4      690.63      724.38     23.21 o 
  -2   3   4     1344.98     1428.09     29.55 o 
  -1   3   4      152.43      159.60     11.47 o 
   0   3   4     8504.80     8818.87    104.29 o 
   1   3   4     9276.35     9884.25    105.91 o 
   2   3   4    15673.05    15507.91    250.16 o 
   3   3   4     1217.41     1392.55     29.32 o 
   4   3   4    21748.29    22594.43    248.66 o 
   5   3   4       30.09       14.78     11.74 o 
   6   3   4     5799.71     5300.77     88.95 o 
   7   3   4      199.69      184.22     22.47 o 
   8   3   4      342.13      288.03     33.48 o 
   9   3   4      143.42      143.42     27.93 o 
  10   3   4       28.17       57.33     40.37 o 
  11   3   4       60.95       38.35     41.34 o 
  12   3   4      517.91      610.61     72.50 o 
  13   3   4        4.00      -56.16     37.44 o 
 -13   4   4      114.07       91.55     56.18 o 
 -12   4   4     1040.50     1208.00    121.53 o 
 -11   4   4       69.01      120.28     41.13 o 
 -10   4   4       32.96       62.48     41.41 o 
  -9   4   4      417.57      387.49     43.14 o 
  -8   4   4     1887.95     1909.49     67.86 o 
  -7   4   4       48.30       28.16     24.29 o 
  -6   4   4     5239.70     5550.19    143.77 o 
  -5   4   4     1112.56     1039.23     35.99 o 
  -4   4   4     6630.87     6931.70    165.22 o 
  -3   4   4     1275.23     1483.55     64.43 o 
  -2   4   4    11986.36    11071.39    243.48 o 
  -1   4   4        9.43       -5.04      6.71 o 
   0   4   4     7367.09     7725.93     95.58 o 
   1   4   4       37.83       58.16      9.90 o 
   2   4   4     4151.22     4111.85     53.86 o 
   3   4   4     1901.78     1981.06     36.73 o 
   4   4   4      295.41      295.30     16.75 o 
   5   4   4      108.03      108.48     13.74 o 
   6   4   4     6903.16     6612.95    103.38 o 
   7   4   4      112.68      122.84     25.96 o 
   8   4   4     4741.60     4485.07    142.00 o 
   9   4   4      188.72      134.22     41.48 o 
  10   4   4     3100.61     3190.22    122.88 o 
  11   4   4       38.60       19.56     48.19 o 
  12   4   4      331.51      303.68     51.75 o 
  13   4   4       19.33      -60.88     40.94 o 
 -13   5   4      194.67      228.17     67.42 o 
 -12   5   4     1121.34     1371.81    103.96 o 
 -11   5   4       19.91       25.92     40.76 o 
 -10   5   4     4444.87     4690.40    294.23 o 
  -9   5   4      169.34      109.32     35.13 o 
  -8   5   4     2980.29     3015.40    123.03 o 
  -7   5   4       90.40      106.88     27.58 o 
  -6   5   4     1838.04     1754.27     60.46 o 
  -5   5   4     1661.09     1822.30     48.25 o 
  -4   5   4      336.24      355.54     31.96 o 
  -3   5   4      147.62      136.69     14.87 o 
  -2   5   4       68.22       50.19     10.98 o 
  -1   5   4      184.61      236.13     15.44 o 
   0   5   4     5458.77     5336.72     73.68 o 
   1   5   4       95.59       96.30     12.06 o 
   2   5   4    15851.44    15233.98    175.53 o 
   3   5   4       45.83        7.29     10.28 o 
   4   5   4    12726.69    12614.37    148.46 o 
   5   5   4      239.13      214.62     16.25 o 
   6   5   4     3965.71     3859.94     91.51 o 
   7   5   4       12.93      -18.89     25.07 o 
   8   5   4      782.40      859.34     61.50 o 
   9   5   4       83.34       73.82     38.83 o 
  10   5   4        2.06       46.97     40.48 o 
  11   5   4       35.79       18.63     41.16 o 
  12   5   4      748.60      961.85    121.26 o 
  13   5   4       26.79       18.85     42.12 o 
 -13   6   4       37.00      -32.17     56.43 o 
 -12   6   4      543.14      565.26     79.63 o 
 -11   6   4       66.97       62.51     51.73 o 
 -10   6   4      254.60      292.46     61.98 o 
  -9   6   4      317.62      330.11     54.53 o 
  -8   6   4      938.17      983.41     51.53 o 
  -7   6   4     2098.78     2091.37     59.29 o 
  -6   6   4     3788.20     3786.39     96.90 o 
  -5   6   4        0.82      -13.74     15.59 o 
  -4   6   4     5732.96     5479.10    105.40 o 
  -3   6   4     2443.84     2794.30     59.07 o 
  -2   6   4     9977.80    10378.36    128.44 o 
  -1   6   4      807.75      825.94     25.82 o 
   0   6   4     8532.51     8838.40    114.84 o 
   1   6   4      431.97      420.11     26.18 o 
   2   6   4      912.52      798.39     25.98 o 
   3   6   4      159.25      129.68     18.79 o 
   4   6   4      157.32      111.83     14.28 o 
   5   6   4     3740.11     3864.51     88.79 o 
   6   6   4     2048.68     1767.74     81.73 o 
   7   6   4       41.71       24.18     23.20 o 
   8   6   4     3151.42     3367.19    182.59 o 
   9   6   4       19.94      -42.23     49.45 o 
  10   6   4     1811.90     1737.12    113.78 o 
  11   6   4       14.98      -61.15     40.77 o 
  12   6   4      672.20      820.63    119.17 o 
 -12   7   4      316.30      214.45     67.11 o 
 -11   7   4       53.15       69.00     55.62 o 
 -10   7   4     2062.67     2158.70    280.43 o 
  -9   7   4       90.76       69.29     43.39 o 
  -8   7   4     4031.62     4180.06    213.24 o 
  -7   7   4      110.15       82.00     24.12 o 
  -6   7   4      971.03      866.12     38.36 o 
  -5   7   4      535.78      534.21     28.70 o 
  -4   7   4     1424.07     1449.64     38.21 o 
  -3   7   4     1543.15     1598.00     40.52 o 
  -2   7   4     1744.02     1828.84     48.02 o 
  -1   7   4       51.69       20.24     12.50 o 
   0   7   4     9648.80     9998.30    155.67 o 
   1   7   4       76.41       53.18     13.16 o 
   2   7   4    11378.00    11102.31    182.03 o 
   3   7   4       29.22       31.23     18.51 o 
   4   7   4     6527.84     6178.82    145.49 o 
   5   7   4       25.75      -12.61     17.86 o 
   6   7   4     3924.77     3805.39    172.31 o 
   7   7   4       33.79        7.62     23.26 o 
   8   7   4       98.03       66.29     36.14 o 
   9   7   4       48.17        7.93     32.45 o 
  10   7   4      149.09      172.24     71.28 o 
  11   7   4      240.64      228.40     64.20 o 
  12   7   4      588.41      757.32    122.60 o 
 -12   8   4      233.50      219.53     69.16 o 
 -11   8   4      100.28       39.39     48.29 o 
 -10   8   4      245.35      193.10     51.43 o 
  -9   8   4        1.28      -61.54     41.02 o 
  -8   8   4       52.46       54.29     32.77 o 
  -7   8   4      490.85      546.33     47.84 o 
  -6   8   4     1028.61      984.15     41.09 o 
  -5   8   4      194.20      199.57     22.08 o 
  -4   8   4     5525.96     5358.48    111.55 o 
  -3   8   4      482.11      559.52     27.50 o 
  -2   8   4    14024.93    13602.28    168.60 o 
  -1   8   4      208.91      155.95     18.31 o 
   0   8   4     2381.96     2370.84     48.51 o 
   1   8   4      449.08      412.21     23.03 o 
   2   8   4      480.16      487.42     36.14 o 
   3   8   4      130.02      119.81     24.77 o 
   4   8   4       24.66       -3.91     19.64 o 
   5   8   4      545.91      596.84     45.77 o 
   6   8   4     1196.78     1175.88     52.85 o 
   7   8   4       84.43       -5.83     25.81 o 
   8   8   4      918.59      922.22     58.53 o 
   9   8   4       27.66      -51.33     34.22 o 
  10   8   4     1820.99     2075.16    104.59 o 
  11   8   4       27.04       20.58     56.16 o 
  12   8   4      930.47     1212.11    126.92 o 
 -11   9   4        2.95      -67.21     47.34 o 
 -10   9   4      937.10      950.90    160.65 o 
  -9   9   4        3.28      -34.14     31.75 o 
  -8   9   4     3240.74     3078.39     97.63 o 
  -7   9   4       63.10       56.77     30.58 o 
  -6   9   4     1018.21      972.73     52.01 o 
  -5   9   4       91.86       77.68     27.45 o 
  -4   9   4      378.52      389.98     37.19 o 
  -3   9   4       69.14       82.24     18.85 o 
  -2   9   4     2505.12     2468.77     62.84 o 
  -1   9   4      506.89      547.37     28.48 o 
   0   9   4     5289.51     5345.12     96.84 o 
   1   9   4     1339.95     1207.53     43.13 o 
   2   9   4     6114.14     5755.17    182.31 o 
   3   9   4      128.22       94.62     24.85 o 
   4   9   4     3341.40     3225.99     85.94 o 
   5   9   4       26.86       -5.84     31.11 o 
   6   9   4     1689.93     1508.85     62.20 o 
   7   9   4      323.45      299.77     39.44 o 
   8   9   4      172.32      142.37     36.18 o 
   9   9   4      362.95      393.24     52.10 o 
  10   9   4      259.24      323.65     62.93 o 
  11   9   4      231.25      297.16     66.28 o 
 -11  10   4      133.15       -1.03     53.63 o 
 -10  10   4      140.99       49.89     50.34 o 
  -9  10   4       49.54       24.78     36.01 o 
  -8  10   4       43.04      -43.14     31.54 o 
  -7  10   4      100.10       67.21     33.04 o 
  -6  10   4     1640.78     1625.17    136.07 o 
  -5  10   4      275.76      245.15     36.33 o 
  -4  10   4     2877.53     2786.66     82.02 o 
  -3  10   4        5.88        4.22     17.91 o 
  -2  10   4     4539.54     4452.92     77.50 o 
  -1  10   4      435.00      446.10     32.72 o 
   0  10   4     3442.83     3341.59     74.61 o 
   1  10   4      836.00      793.41     38.37 o 
   2  10   4      509.98      571.95     63.04 o 
   3  10   4      188.16      250.41     33.55 o 
   4  10   4       83.41       71.80     26.61 o 
   5  10   4      201.36      212.80     37.62 o 
   6  10   4      520.08      562.22     47.74 o 
   7  10   4      338.70      264.80     39.56 o 
   8  10   4     1442.38     1507.33     70.20 o 
   9  10   4      107.95       83.70     38.47 o 
  10  10   4     1136.70     1264.24     91.68 o 
  11  10   4      101.80       72.51     58.10 o 
 -10  11   4      539.50      474.57     59.43 o 
  -9  11   4        8.59      -38.97     35.80 o 
  -8  11   4      974.26     1019.51     67.79 o 
  -7  11   4      141.28      117.96     39.53 o 
  -6  11   4     1310.43     1265.38     63.50 o 
  -5  11   4       14.15      -26.30     25.68 o 
  -4  11   4       89.05       39.47     27.82 o 
  -3  11   4      368.71      479.81     53.37 o 
  -2  11   4      283.37      218.00     33.24 o 
  -1  11   4      201.69      279.72     30.34 o 
   0  11   4     2853.29     2798.13     82.33 o 
   1  11   4      648.54      693.77     40.78 o 
   2  11   4     2994.03     2976.40     84.71 o 
   3  11   4        3.76      -10.24     23.11 o 
   4  11   4     2132.39     2138.83     74.71 o 
   5  11   4      152.20      159.68     34.37 o 
   6  11   4      680.47      714.14     55.63 o 
   7  11   4      161.14      112.99     37.20 o 
   8  11   4      255.59      208.45     44.53 o 
   9  11   4      551.10      684.84     63.34 o 
  10  11   4       19.90      -30.51     38.40 o 
  -9  12   4       99.72       36.97     43.52 o 
  -8  12   4      145.51       70.83     41.51 o 
  -7  12   4      265.87      255.20     47.35 o 
  -6  12   4     1191.82     1087.80     62.87 o 
  -5  12   4        2.84      -11.19     30.74 o 
  -4  12   4     1227.39     1285.98     79.25 o 
  -3  12   4      192.02      173.29     43.86 o 
  -2  12   4     2293.40     2219.72    203.14 o 
  -1  12   4       62.91       16.94     26.25 o 
   0  12   4     2535.71     2512.79     68.25 o 
   1  12   4      249.69      309.19     32.82 o 
   2  12   4        5.86       -3.03     20.46 o 
   3  12   4      221.35      287.79     38.58 o 
   4  12   4       82.84       53.65     32.32 o 
   5  12   4     1096.69     1069.14     58.98 o 
   6  12   4      452.85      406.89     48.98 o 
   7  12   4       59.02       -4.32     35.54 o 
   8  12   4      816.56      828.98     70.19 o 
   9  12   4       19.08      -34.85     35.97 o 
  -8  13   4      417.09      606.05     62.63 o 
  -7  13   4      248.24      175.91     46.67 o 
  -6  13   4      634.04      850.24    144.35 o 
  -5  13   4      188.91      247.47     54.34 o 
  -4  13   4      184.88      154.17     50.79 o 
  -3  13   4      322.17      350.60     53.39 o 
  -2  13   4      341.96      363.61     56.39 o 
  -1  13   4      473.97      509.31     58.05 o 
   0  13   4      704.94      648.75     62.08 o 
   1  13   4        0.42      -37.49     25.00 o 
   2  13   4     1332.64     1398.71     54.16 o 
   3  13   4      147.03       71.87     31.32 o 
   4  13   4     1409.50     1496.87     79.25 o 
   5  13   4       92.48       95.80     36.65 o 
   6  13   4      963.13     1082.18     69.09 o 
   7  13   4      131.50      111.13     41.67 o 
   8  13   4       51.37      -20.57     36.23 o 
  -7  14   4      347.81      393.42     69.81 o 
  -6  14   4      581.76      619.20     76.28 o 
  -5  14   4       47.79       62.96     73.66 o 
  -4  14   4     1059.73     1115.30     86.85 o 
  -3  14   4       41.01       77.08     42.76 o 
  -2  14   4      823.42      797.83     76.79 o 
  -1  14   4       20.45      -64.02     42.68 o 
   0  14   4      746.78      885.58     75.22 o 
   1  14   4      236.37      263.46     51.71 o 
   2  14   4        3.79        2.77     30.51 o 
   3  14   4      362.60      393.59     60.98 o 
   4  14   4       37.29      -45.62     30.41 o 
   5  14   4       67.13       67.41     35.63 o 
   6  14   4      167.15      158.10     59.03 o 
   7  14   4       84.42       28.93     41.38 o 
  -6  15   4      445.99      491.12    107.18 o 
  -5  15   4      422.21      428.29     72.21 o 
  -4  15   4       28.55       38.06     46.70 o 
  -3  15   4      117.98      127.70     52.39 o 
  -2  15   4      298.69      309.81     59.95 o 
  -1  15   4      155.29      114.24     49.75 o 
   0  15   4      361.61      411.62     62.53 o 
   1  15   4        7.22      -35.87     40.09 o 
   2  15   4      755.02      898.66     72.90 o 
   3  15   4       56.09       17.50     34.54 o 
   4  15   4      712.97      801.07     81.48 o 
   5  15   4       15.48       -1.10     42.35 o 
   6  15   4      309.25      307.26     53.23 o 
  -4  16   4      575.38      566.23     76.35 o 
  -3  16   4       15.54       16.67     46.31 o 
  -2  16   4      359.02      427.11     66.09 o 
  -1  16   4       48.96       11.10     44.18 o 
   0  16   4      375.90      413.77     62.04 o 
   1  16   4      285.66      298.04     93.48 o 
   2  16   4       78.34       19.84     44.61 o 
   3  16   4       78.78      133.84     51.58 o 
   4  16   4       32.92      -31.20     39.76 o 
 -13   0   5      732.64      899.88    114.41 o 
 -11   0   5     2631.48     2640.82    151.16 o 
  -9   0   5     1079.95     1153.26     94.73 o 
  -7   0   5      750.26      739.00     80.14 o 
  -5   0   5     3330.51     3412.72    135.53 o 
  -3   0   5    10106.91    10420.29    286.24 o 
  -1   0   5    15966.83    17518.71    317.64 o 
   1   0   5    51661.46    57547.30    962.00 o 
   3   0   5     3012.10     2962.63     93.38 o 
   5   0   5      758.05      618.64     75.98 o 
   7   0   5      499.90      506.93     70.46 o 
   9   0   5     3276.49     3325.89    164.72 o 
  11   0   5     2713.04     2477.89    153.25 o 
  13   0   5     1088.21     1033.33     77.21 o 
 -13   1   5        1.04      -11.62     45.76 o 
 -12   1   5        0.16      -52.65     35.10 o 
 -11   1   5     1103.88     1114.06     74.77 o 
 -10   1   5       78.61       61.31     39.96 o 
  -9   1   5     1925.50     1842.36     88.46 o 
  -8   1   5        5.33      -29.11     25.32 o 
  -7   1   5     9644.70     9772.41    210.33 o 
  -6   1   5      109.38       67.46     25.53 o 
  -5   1   5     4446.73     4198.19    108.34 o 
  -4   1   5       24.21       11.55     17.48 o 
  -3   1   5     6595.15     6901.50    145.64 o 
  -2   1   5       50.40       40.94     14.37 o 
  -1   1   5     1490.95     1611.11     31.42 o 
   0   1   5      799.17      839.61     29.99 o 
   1   1   5    13842.57    16359.23    184.57 o 
   2   1   5     3969.00     4448.05     62.75 o 
   3   1   5    15114.83    15792.79    182.58 o 
   4   1   5       25.43      -20.22     13.48 o 
   5   1   5     7721.54     7067.71    113.20 o 
   6   1   5      548.50      546.53     33.18 o 
   7   1   5     5374.42     5259.94    112.38 o 
   8   1   5      231.76      229.27     39.92 o 
   9   1   5     1449.17     1321.06     73.26 o 
  10   1   5        9.93      -27.14     33.02 o 
  11   1   5       52.56        2.83     63.31 o 
  13   1   5      141.63      128.93     52.56 o 
 -13   2   5     1196.11     1058.31     81.31 o 
 -12   2   5        1.89      -40.73     39.34 o 
 -11   2   5     1922.73     1804.71     91.65 o 
 -10   2   5      114.74       92.91     44.13 o 
  -9   2   5      942.74      875.87     62.36 o 
  -8   2   5      206.32      119.34     35.68 o 
  -7   2   5       52.12       23.59     25.94 o 
  -6   2   5       55.29       -4.12     26.14 o 
  -5   2   5     2926.46     3049.88     89.04 o 
  -4   2   5        0.05      -13.86     16.27 o 
  -3   2   5    12564.59    13434.30    425.77 o 
  -2   2   5       97.72      114.77     11.69 o 
  -1   2   5    15447.67    15872.04    191.71 o 
   0   2   5      159.98      123.42      9.52 o 
   1   2   5    14597.37    15063.39    190.60 o 
   2   2   5      717.00      663.98     18.06 o 
   3   2   5     8866.43     9286.57    159.97 o 
   4   2   5       59.75       57.18     12.43 o 
   5   2   5      278.73      324.58     23.26 o 
   6   2   5      150.69      102.27     18.34 o 
   7   2   5      974.02      849.69     41.52 o 
   8   2   5      106.81       76.33     25.36 o 
   9   2   5     2992.05     2959.25    108.45 o 
  10   2   5      247.38      234.68     51.09 o 
  11   2   5     2639.45     2414.89    159.50 o 
  13   2   5      655.43      689.00     76.64 o 
 -13   3   5       66.80        5.58     51.10 o 
 -12   3   5        2.69      -20.25     62.71 o 
 -11   3   5     1525.72     1476.01     92.63 o 
 -10   3   5        0.13      -12.28     35.58 o 
  -9   3   5     1132.43     1187.27     70.34 o 
  -8   3   5      144.39       62.48     32.13 o 
  -7   3   5     3446.70     3212.66    224.44 o 
  -6   3   5       27.14      -13.73     29.87 o 
  -5   3   5     7906.21     7696.48    343.88 o 
  -4   3   5       49.37       98.42     19.03 o 
  -3   3   5     7633.06     8450.54    220.25 o 
  -2   3   5        1.78      -12.34      8.23 o 
  -1   3   5     1513.87     1494.20     30.21 o 
   0   3   5     6670.58     7487.26     92.77 o 
   1   3   5     2743.72     2716.72     39.90 o 
   2   3   5     1972.17     2190.53     35.81 o 
   3   3   5    14651.94    14185.63    172.37 o 
   4   3   5      437.03      391.74     20.56 o 
   5   3   5     8224.65     8033.13    119.91 o 
   6   3   5       35.01        7.12     14.00 o 
   7   3   5     6669.61     6630.06    178.37 o 
   8   3   5      295.27      301.97     37.75 o 
   9   3   5     2201.70     2322.90     76.70 o 
  10   3   5      247.22      357.10     96.89 o 
  11   3   5      184.49      217.71     68.97 o 
  12   3   5       40.43      -33.70     44.76 o 
  13   3   5      280.30      325.95     68.11 o 
 -13   4   5     1401.63     1434.14    117.59 o 
 -12   4   5        6.73      -20.52     38.19 o 
 -11   4   5     1443.33     1575.83     76.19 o 
 -10   4   5        6.56      -41.61     27.74 o 
  -9   4   5      230.14      213.19     39.06 o 
  -8   4   5      290.86      224.35     34.12 o 
  -7   4   5      378.52      394.62     39.13 o 
  -6   4   5      130.38      129.02     26.02 o 
  -5   4   5      826.52      733.74     31.47 o 
  -4   4   5      188.80      141.90     27.70 o 
  -3   4   5     8252.92     8332.77    248.06 o 
  -2   4   5      147.34      117.71     13.59 o 
  -1   4   5    14874.26    15225.40    284.22 o 
   0   4   5      486.03      483.45     18.96 o 
   1   4   5    16343.82    16618.09    187.27 o 
   2   4   5       78.92       26.29     14.50 o 
   3   4   5     3000.48     2817.11     44.34 o 
   4   4   5       71.73       65.87     12.27 o 
   5   4   5      112.47       98.61     14.88 o 
   6   4   5      830.95      896.89     33.37 o 
   7   4   5     1064.31      947.43     45.31 o 
   8   4   5       34.36       -7.99     36.05 o 
   9   4   5     2483.78     2502.35    110.88 o 
  10   4   5      153.07      171.13     63.53 o 
  11   4   5     1752.41     1715.05     96.10 o 
  12   4   5        0.69      -63.54     42.36 o 
  13   4   5      584.20      701.16     71.38 o 
 -13   5   5       22.02        9.14     56.24 o 
 -12   5   5        0.40      -33.31     44.13 o 
 -11   5   5      919.19      936.33     67.21 o 
 -10   5   5        0.34      -42.68     30.99 o 
  -9   5   5     1575.55     1497.07    109.04 o 
  -8   5   5      105.47      115.51     31.93 o 
  -7   5   5     3576.31     3659.98    171.61 o 
  -6   5   5       63.33       24.11     18.88 o 
  -5   5   5     2853.93     2837.34    139.14 o 
  -4   5   5       33.55       21.11     13.40 o 
  -3   5   5     9452.47    10106.00    208.93 o 
  -2   5   5      891.18      887.24     30.60 o 
  -1   5   5      698.77      764.42     24.27 o 
   0   5   5      502.98      589.46     22.17 o 
   1   5   5     1221.44     1284.73     31.11 o 
   2   5   5      478.30      504.69     21.10 o 
   3   5   5     6655.71     6493.37     89.00 o 
   4   5   5      141.00      128.30     14.13 o 
   5   5   5    11644.08    11629.69    443.69 o 
   6   5   5        8.62        7.13     19.63 o 
   7   5   5     4505.95     4255.22    237.32 o 
   8   5   5       30.45        0.51     32.09 o 
   9   5   5     1256.40     1168.45     72.77 o 
  10   5   5      182.60      145.92     66.21 o 
  11   5   5       87.88      126.43     51.41 o 
  12   5   5        8.18      -31.69     47.13 o 
 -12   6   5        0.14       -8.21     50.43 o 
 -11   6   5     1063.77     1133.92    116.05 o 
 -10   6   5       29.20       14.03     35.96 o 
  -9   6   5      377.73      381.16     44.45 o 
  -8   6   5      541.81      606.31     63.87 o 
  -7   6   5        3.24      -24.60     20.33 o 
  -6   6   5      256.36      249.71     28.72 o 
  -5   6   5     1940.20     2021.22     48.33 o 
  -4   6   5       12.53      -18.11     12.07 o 
  -3   6   5     6710.99     6916.74    131.07 o 
  -2   6   5      528.02      523.36     23.78 o 
  -1   6   5    11025.08    11180.88    142.45 o 
   0   6   5      653.03      648.46     24.45 o 
   1   6   5    14181.78    14426.13    171.07 o 
   2   6   5      511.69      577.21     23.35 o 
   3   6   5     1972.25     1799.20     39.18 o 
   4   6   5      527.14      497.22     32.38 o 
   5   6   5      523.02      459.35     34.36 o 
   6   6   5      152.66      128.35     27.89 o 
   7   6   5      837.04      816.45     86.70 o 
   8   6   5      184.98      112.17     54.81 o 
   9   6   5     1585.62     1586.72    140.51 o 
  10   6   5       53.17        2.29     72.69 o 
  11   6   5     1798.25     1821.89     99.83 o 
  12   6   5        8.71      -36.49     47.92 o 
 -12   7   5        8.48      -57.61     49.16 o 
 -11   7   5      347.87      301.48     64.96 o 
 -10   7   5       93.36       72.26     49.37 o 
  -9   7   5     1281.04     1246.52     78.56 o 
  -8   7   5      237.88      276.34     53.76 o 
  -7   7   5     4469.01     4510.43    159.44 o 
  -6   7   5       50.95       20.85     21.30 o 
  -5   7   5     4603.68     4650.46     91.77 o 
  -4   7   5      385.91      448.45     27.08 o 
  -3   7   5      773.03      747.37     29.09 o 
  -2   7   5      729.29      749.50     28.34 o 
  -1   7   5       48.99       20.89     13.54 o 
   0   7   5       24.39       58.39     13.86 o 
   1   7   5     1382.02     1235.14     33.06 o 
   2   7   5      898.08      986.40     42.21 o 
   3   7   5     3317.51     3003.88     67.05 o 
   4   7   5        0.07      -12.82     17.54 o 
   5   7   5     3981.70     3913.92     92.63 o 
   6   7   5        0.75       -2.60     19.98 o 
   7   7   5     2201.74     2192.48     73.30 o 
   8   7   5      202.27      224.62     43.13 o 
   9   7   5      474.15      549.44     65.23 o 
  10   7   5       75.15       48.67     45.99 o 
  11   7   5       86.65      167.74     56.98 o 
  12   7   5       67.88       23.07     52.98 o 
 -12   8   5        4.04      -73.99     49.33 o 
 -11   8   5      715.06      697.15     84.11 o 
 -10   8   5        3.12      -19.81     45.75 o 
  -9   8   5     1224.86     1269.72    147.25 o 
  -8   8   5      194.03      141.92     39.00 o 
  -7   8   5       65.76       52.44     24.95 o 
  -6   8   5      502.03      538.86     38.38 o 
  -5   8   5     2400.15     2338.89     55.50 o 
  -4   8   5        5.53      -22.33     14.89 o 
  -3   8   5     7304.74     7290.09    105.49 o 
  -2   8   5       18.33      -13.95     14.39 o 
  -1   8   5     7996.78     8530.96    132.61 o 
   0   8   5       71.44       45.99     15.59 o 
   1   8   5     3598.71     3261.04     70.36 o 
   2   8   5      167.37      123.52     22.21 o 
   3   8   5     7825.24     7613.41    149.07 o 
   4   8   5       28.35      -11.21     19.11 o 
   5   8   5        7.27      -28.06     19.15 o 
   6   8   5      556.14      622.01     52.47 o 
   7   8   5      932.91      882.96     66.84 o 
   8   8   5      336.55      274.36     41.71 o 
   9   8   5      788.93      902.11     77.23 o 
  10   8   5        0.77      -12.98     40.71 o 
  11   8   5     1722.79     1897.30    107.30 o 
 -11   9   5       46.66      -11.14     50.50 o 
 -10   9   5       88.63       41.44    102.49 o 
  -9   9   5      986.25     1021.38     70.15 o 
  -8   9   5      102.69       65.60     48.62 o 
  -7   9   5     3172.08     3288.65     98.66 o 
  -6   9   5       68.56        1.21     27.86 o 
  -5   9   5     1928.22     1843.11     93.87 o 
  -4   9   5        9.06      -24.23     16.15 o 
  -3   9   5     1243.58     1045.93     36.62 o 
  -2   9   5      580.52      600.28     30.15 o 
  -1   9   5      218.05      216.86     22.57 o 
   0   9   5     1634.11     1717.96     78.01 o 
   1   9   5      509.89      556.14     35.88 o 
   2   9   5      951.43      873.69     39.24 o 
   3   9   5     1709.70     1533.64     51.34 o 
   4   9   5        1.47      -28.41     18.94 o 
   5   9   5     2324.83     2366.53    114.04 o 
   6   9   5       74.68       68.21     28.19 o 
   7   9   5      812.13      762.72     54.82 o 
   8   9   5      127.65       86.63     32.35 o 
   9   9   5      747.85      925.42     77.50 o 
  10   9   5      247.00      211.63     61.73 o 
  11   9   5       82.88       98.65     55.36 o 
 -10  10   5       63.25       -6.37     51.20 o 
  -9  10   5      407.38      489.37     65.97 o 
  -8  10   5      260.43      251.81     42.70 o 
  -7  10   5       11.09      -36.88     29.68 o 
  -6  10   5       75.54       36.17     29.56 o 
  -5  10   5     1111.60     1082.32     55.39 o 
  -4  10   5       69.64       85.10     28.78 o 
  -3  10   5     4163.77     4006.23     75.26 o 
  -2  10   5        9.71       -1.88     20.96 o 
  -1  10   5     5463.15     5559.69    103.65 o 
   0  10   5       98.03       72.13     24.52 o 
   1  10   5     3991.33     3797.86     83.16 o 
   2  10   5        8.30      -28.28     18.86 o 
   3  10   5      781.68      739.43     39.41 o 
   4  10   5      510.87      608.24     45.11 o 
   5  10   5        9.64       26.51     26.68 o 
   6  10   5     1339.97     1273.74     61.03 o 
   7  10   5      487.18      593.56     61.01 o 
   8  10   5        3.92      -42.47     28.32 o 
   9  10   5      595.70      727.15     91.52 o 
  10  10   5       47.49       21.73     53.22 o 
 -10  11   5       67.00       17.13     60.70 o 
  -9  11   5      433.14      294.23     51.54 o 
  -8  11   5       14.56      -49.90     33.26 o 
  -7  11   5     1594.73     1597.69     82.93 o 
  -6  11   5        1.59      -42.35     28.23 o 
  -5  11   5     1570.10     1542.59     68.20 o 
  -4  11   5        6.30      -39.50     26.33 o 
  -3  11   5      675.52      692.65     64.13 o 
  -2  11   5      576.45      618.20     39.58 o 
  -1  11   5        8.54      -28.90     19.27 o 
   0  11   5      577.61      624.85     40.25 o 
   1  11   5      127.34      125.63     26.99 o 
   2  11   5      871.30      873.67     42.81 o 
   3  11   5      896.58      882.87     59.94 o 
   4  11   5       23.72      -11.64     23.96 o 
   5  11   5     1722.34     1773.11     70.71 o 
   6  11   5      133.94       99.22     37.39 o 
   7  11   5     1634.87     1773.22     76.66 o 
   8  11   5       55.30       25.90     35.69 o 
   9  11   5      465.53      417.47     54.85 o 
  10  11   5      113.68        6.00     54.18 o 
  -9  12   5       96.44       83.19     45.47 o 
  -8  12   5      175.12      103.92     42.67 o 
  -7  12   5       17.97      -50.37     33.58 o 
  -6  12   5      327.19      414.08     50.27 o 
  -5  12   5      392.62      436.72     60.05 o 
  -4  12   5      218.25      145.51     46.23 o 
  -3  12   5     1667.78     1520.15    112.96 o 
  -2  12   5        8.10       -4.93     33.19 o 
  -1  12   5     2627.48     2447.16     79.55 o 
   0  12   5       81.20       52.55     24.84 o 
   1  12   5     1435.25     1398.64     52.82 o 
   2  12   5       89.45       75.05     26.57 o 
   3  12   5      155.20      118.95     29.94 o 
   4  12   5      965.52     1032.54     57.44 o 
   5  12   5      171.10      222.00     40.16 o 
   6  12   5      383.93      434.81     64.10 o 
   7  12   5      138.84      109.44     46.22 o 
   8  12   5        1.03      -32.29     36.93 o 
   9  12   5      387.04      388.37     52.87 o 
  -8  13   5        0.55      -57.52     38.35 o 
  -7  13   5      503.70      374.92     94.89 o 
  -6  13   5        5.83      -12.27     39.86 o 
  -5  13   5     1405.40     1392.62     89.49 o 
  -4  13   5       77.29       20.80     41.61 o 
  -3  13   5      201.87      198.20     49.68 o 
  -2  13   5      246.73      354.71     53.70 o 
  -1  13   5        1.45      -23.35     34.00 o 
   0  13   5       61.01       54.85     30.14 o 
   1  13   5        4.55      -34.64     27.80 o 
   2  13   5      114.54       89.07     28.60 o 
   3  13   5     1005.79      946.08     48.66 o 
   4  13   5       26.68      -40.45     30.23 o 
   5  13   5     1154.88     1168.11     78.95 o 
   6  13   5        0.04      -19.10     34.85 o 
   7  13   5      925.22      970.22     69.81 o 
   8  13   5       39.22       40.48     41.41 o 
  -7  14   5        9.98        1.82     46.01 o 
  -6  14   5      244.16      197.75     92.73 o 
  -5  14   5      190.93      107.49     50.19 o 
  -4  14   5       91.68       92.72     47.46 o 
  -3  14   5      458.85      509.46     65.26 o 
  -2  14   5        1.85      -54.65     36.43 o 
  -1  14   5     1032.59     1142.34     76.28 o 
   0  14   5        2.98       -4.60     36.43 o 
   1  14   5      917.34      910.51     59.41 o 
   2  14   5      321.02      314.86     43.38 o 
   3  14   5      457.87      441.63     48.58 o 
   4  14   5      167.18      177.49     35.22 o 
   5  14   5       46.08       12.23     34.30 o 
   6  14   5      205.95      211.21     71.16 o 
   7  14   5       50.82       67.06     43.43 o 
  -5  15   5      333.95      314.11     62.86 o 
  -4  15   5       52.96       -2.23     41.60 o 
  -3  15   5       90.47       25.28     41.46 o 
  -2  15   5      261.30      364.31     59.66 o 
  -1  15   5       21.07      -41.91     40.79 o 
   0  15   5       83.38      143.13     45.30 o 
   1  15   5       73.70      -21.05     40.96 o 
   2  15   5       20.09       -3.12     37.22 o 
   3  15   5      351.14      357.38     65.14 o 
   4  15   5       12.32      -36.65     55.05 o 
   5  15   5      499.50      510.20     57.88 o 
  -3  16   5      248.71      217.40     59.29 o 
  -2  16   5        0.71       -5.12     43.01 o 
  -1  16   5      636.52      886.93    185.61 o 
   0  16   5       12.17      -12.49     42.82 o 
   1  16   5      623.24      707.81     97.27 o 
   2  16   5       84.01      129.95     50.97 o 
   3  16   5       87.46       79.02     50.18 o 
 -12   0   6      899.62      818.25    113.96 o 
 -10   0   6     4703.58     4498.11    199.71 o 
  -8   0   6     2805.97     2656.30    135.08 o 
  -6   0   6     2916.71     2903.53    131.80 o 
  -4   0   6     1562.72     1565.84     88.02 o 
  -2   0   6     4989.49     5424.53    128.11 o 
   0   0   6    26173.25    28480.02    500.95 o 
   2   0   6    37016.41    37472.13    647.67 o 
   4   0   6     1122.21     1020.69     50.19 o 
   6   0   6     2592.66     2307.32     83.49 o 
   8   0   6       66.93      124.73     37.99 o 
  10   0   6      911.47      938.26     67.84 o 
  12   0   6      833.58      869.79    119.92 o 
 -13   1   6        3.36      -66.46     44.31 o 
 -12   1   6       79.77       39.02     48.39 o 
 -11   1   6        0.07      -19.38     41.55 o 
 -10   1   6       89.75       62.36     41.39 o 
  -9   1   6        0.10      -20.61     28.82 o 
  -8   1   6     1230.68     1124.01     66.50 o 
  -7   1   6      126.84       40.14     30.34 o 
  -6   1   6     7774.26     7778.67    177.48 o 
  -5   1   6       53.37       -4.67     21.23 o 
  -4   1   6    12228.42    13028.68    252.95 o 
  -3   1   6      224.55      272.43     32.97 o 
  -2   1   6    10584.88    11402.36    335.14 o 
  -1   1   6       39.19       39.38     10.95 o 
   0   1   6      445.36      448.79     23.75 o 
   1   1   6     4399.38     4574.54     79.03 o 
   2   1   6     2827.39     3260.22     71.71 o 
   3   1   6     1471.32     1249.66     30.49 o 
   4   1   6      268.41      201.48     17.05 o 
   5   1   6      108.46       73.03     14.53 o 
   6   1   6     2636.01     2267.85     58.22 o 
   7   1   6        1.57       -2.43     16.82 o 
   8   1   6     6922.98     6527.67    119.22 o 
   9   1   6        8.93      -21.03     25.39 o 
  10   1   6     2345.83     2307.04    151.61 o 
  11   1   6        8.22      -43.27     42.06 o 
  12   1   6      302.21      275.58     89.52 o 
  13   1   6        0.02      -43.94     45.49 o 
 -13   2   6       11.28      -52.69     45.89 o 
 -12   2   6      943.89      954.07     78.46 o 
 -11   2   6        1.84      -58.23     38.82 o 
 -10   2   6     2346.47     2486.21    103.17 o 
  -9   2   6       95.17       72.93     35.09 o 
  -8   2   6     2354.58     2254.14     88.12 o 
  -7   2   6      199.65      222.03     40.75 o 
  -6   2   6     1164.90     1086.87     60.25 o 
  -5   2   6       35.14       31.35     22.73 o 
  -4   2   6      100.36      169.52     83.50 o 
  -3   2   6      134.23      135.60     16.92 o 
  -2   2   6     4942.11     5476.75     86.55 o 
  -1   2   6      359.08      389.75     15.74 o 
   0   2   6     9529.63     9673.98    110.41 o 
   1   2   6     1905.31     2060.79     32.46 o 
   2   2   6    30004.68    31554.54    344.13 o 
   3   2   6      500.49      481.74     20.71 o 
   4   2   6     4236.57     3805.73     63.07 o 
   5   2   6      485.84      496.97     24.08 o 
   6   2   6      942.47      818.33     31.37 o 
   7   2   6        0.31       -4.57     14.67 o 
   8   2   6        0.31       35.81     20.45 o 
   9   2   6      216.62      173.58     34.36 o 
  10   2   6     1021.06     1084.43     58.81 o 
  11   2   6       37.71       80.29     72.69 o 
  12   2   6      357.74      436.77     98.61 o 
 -13   3   6        0.31      -55.38     45.38 o 
 -12   3   6       75.11       -3.23     72.32 o 
 -11   3   6       34.22      -22.27     42.71 o 
 -10   3   6      260.16      233.73     64.87 o 
  -9   3   6       25.19      -42.72     28.48 o 
  -8   3   6      558.07      519.47     55.02 o 
  -7   3   6        7.46        5.04     27.38 o 
  -6   3   6     7332.23     7409.73    225.03 o 
  -5   3   6       61.81       22.79     19.41 o 
  -4   3   6    13131.71    14252.64    441.68 o 
  -3   3   6      315.74      346.47     21.16 o 
  -2   3   6    12908.42    13817.08    207.64 o 
  -1   3   6       19.17       -6.68      8.67 o 
   0   3   6     3772.37     3965.68     54.25 o 
   1   3   6      878.18      953.37     22.67 o 
   2   3   6        3.28        7.32      9.10 o 
   3   3   6        1.09      -12.84      8.56 o 
   4   3   6     6464.16     6729.87     98.15 o 
   5   3   6      133.37      144.12     22.81 o 
   6   3   6     7180.42     6827.75    101.68 o 
   7   3   6        0.17      -30.35     20.23 o 
   8   3   6     6556.41     6327.88    157.19 o 
   9   3   6      122.61      135.15     41.27 o 
  10   3   6     1992.74     2032.55     96.60 o 
  11   3   6        1.56      -47.82     57.50 o 
  12   3   6       33.70      -69.27     71.50 o 
 -13   4   6        3.91       -3.55     41.60 o 
 -12   4   6      743.84      779.98     69.22 o 
 -11   4   6        4.01      -46.64     31.10 o 
 -10   4   6      725.26      752.70     57.94 o 
  -9   4   6       19.39      -27.67     27.33 o 
  -8   4   6     1973.32     2097.95     72.24 o 
  -7   4   6      223.03      177.35     29.99 o 
  -6   4   6      809.86      787.57     43.11 o 
  -5   4   6        0.84      -21.81     18.68 o 
  -4   4   6       23.05      -17.70     13.15 o 
  -3   4   6      321.75      352.12     22.13 o 
  -2   4   6     4608.91     4637.50     92.20 o 
  -1   4   6     3575.02     3811.55     59.25 o 
   0   4   6     5695.99     5322.56     74.63 o 
   1   4   6        6.61      -12.37      8.25 o 
   2   4   6     9632.05     9614.69    121.36 o 
   3   4   6      131.94      115.83     13.38 o 
   4   4   6     5549.59     5812.47     90.41 o 
   5   4   6      665.14      667.82     33.66 o 
   6   4   6     2071.90     1939.95     60.35 o 
   7   4   6      156.20      163.66     28.54 o 
   8   4   6       48.49       56.99     36.62 o 
   9   4   6       93.73        5.49     35.82 o 
  10   4   6      885.43      971.43     74.39 o 
  11   4   6       57.40      -92.20     69.56 o 
  12   4   6      217.50      214.35    101.45 o 
 -12   5   6        4.79      -52.41     34.94 o 
 -11   5   6       39.34      -43.72     36.55 o 
 -10   5   6      111.89       90.69     38.23 o 
  -9   5   6       19.41      -33.71     28.52 o 
  -8   5   6      852.44      806.41     49.72 o 
  -7   5   6       53.04       89.41     28.48 o 
  -6   5   6     5211.05     5378.91    337.05 o 
  -5   5   6        8.50      -23.16     15.44 o 
  -4   5   6     7977.64     8634.01    154.57 o 
  -3   5   6       90.44       62.12     15.43 o 
  -2   5   6    19276.20    20235.81    325.83 o 
  -1   5   6      828.13      884.12     27.67 o 
   0   5   6      937.25      926.72     34.30 o 
   1   5   6        4.90      -13.69      9.13 o 
   2   5   6      268.70      230.49     17.47 o 
   3   5   6       89.32       90.81     15.01 o 
   4   5   6     3496.28     3455.85     56.89 o 
   5   5   6        4.88      -25.43     18.04 o 
   6   5   6     6492.41     6002.45    150.99 o 
   7   5   6       15.98      -13.03     29.85 o 
   8   5   6     4490.47     4463.24    192.42 o 
   9   5   6       40.15      -28.25     33.68 o 
  10   5   6     1336.14     1354.25    175.16 o 
  11   5   6       22.28      -79.84     72.54 o 
  12   5   6      175.27       43.80     87.29 o 
 -12   6   6      525.39      617.47     79.13 o 
 -11   6   6       70.89       74.42     55.60 o 
 -10   6   6     1795.70     1856.58    100.14 o 
  -9   6   6      139.17      116.90     36.73 o 
  -8   6   6     1009.68     1055.28     95.40 o 
  -7   6   6     1736.55     1801.96     67.58 o 
  -6   6   6      544.02      574.92     38.17 o 
  -5   6   6      371.92      378.88     27.40 o 
  -4   6   6      136.80      158.24     20.13 o 
  -3   6   6      530.25      510.67     26.19 o 
  -2   6   6     2928.82     2970.36     55.11 o 
  -1   6   6      619.51      568.69     25.33 o 
   0   6   6     6077.68     5969.68     85.88 o 
   1   6   6        0.04      -15.32     10.21 o 
   2   6   6     9074.40     8803.11    116.19 o 
   3   6   6      241.54      180.16     23.29 o 
   4   6   6     4799.71     4487.77    105.98 o 
   5   6   6      417.61      409.96     31.63 o 
   6   6   6     1040.20     1020.37     47.64 o 
   7   6   6      166.50      165.53     38.26 o 
   8   6   6      168.90      193.95     41.91 o 
   9   6   6      306.49      249.74     50.43 o 
  10   6   6      484.04      561.18     66.92 o 
  11   6   6        8.38      -61.51     62.49 o 
  12   6   6      622.18      721.43    131.83 o 
 -12   7   6      135.78      101.44     59.28 o 
 -11   7   6       95.25       11.06     72.62 o 
 -10   7   6      158.50       95.32     52.75 o 
  -9   7   6       16.98      -47.30     31.53 o 
  -8   7   6     1282.64     1250.40     60.82 o 
  -7   7   6       36.44       33.69     23.65 o 
  -6   7   6     3487.73     3653.49    143.38 o 
  -5   7   6      155.88      142.69     21.93 o 
  -4   7   6     6793.84     7090.76    159.91 o 
  -3   7   6      117.56       72.82     17.46 o 
  -2   7   6     2498.21     2319.20     49.67 o 
  -1   7   6      246.95      280.00     21.95 o 
   0   7   6     1691.53     1727.36     41.15 o 
   1   7   6      295.24      323.29     35.48 o 
   2   7   6        3.60      -23.29     17.87 o 
   3   7   6       30.89       21.43     17.12 o 
   4   7   6      960.46      967.17     40.17 o 
   5   7   6       38.53      -27.77     18.52 o 
   6   7   6     2600.19     2476.94     74.56 o 
   7   7   6       14.20      -19.63     24.02 o 
   8   7   6     2314.01     2389.82     99.16 o 
   9   7   6        0.37      -18.27     35.02 o 
  10   7   6     1658.61     1710.35     95.10 o 
  11   7   6       26.28      -58.54     76.42 o 
 -11   8   6       42.05       10.20     51.37 o 
 -10   8   6     1491.78     1568.14     95.51 o 
  -9   8   6        8.20      -55.04     41.45 o 
  -8   8   6     1019.16      993.01     64.23 o 
  -7   8   6      370.59      345.63     45.42 o 
  -6   8   6      102.92       92.93     27.12 o 
  -5   8   6      109.80      100.03     22.13 o 
  -4   8   6      134.85       80.95     20.26 o 
  -3   8   6      268.43      206.77     29.99 o 
  -2   8   6     2660.47     2428.54     52.99 o 
  -1   8   6      984.62      928.54     38.33 o 
   0   8   6     5054.32     5235.82     95.79 o 
   1   8   6      152.16       83.33     22.16 o 
   2   8   6     7294.08     7126.05    120.28 o 
   3   8   6      108.86      130.82     24.17 o 
   4   8   6     1710.29     1596.26     61.54 o 
   5   8   6      942.01      887.49     49.16 o 
   6   8   6       66.08       45.47     26.35 o 
   7   8   6      536.20      597.57     48.63 o 
   8   8   6        8.68      -10.40     36.18 o 
   9   8   6        5.40      -36.70     36.73 o 
  10   8   6      184.25      287.48     57.26 o 
  11   8   6       39.29      122.30     87.59 o 
 -11   9   6      106.48       16.95     48.02 o 
 -10   9   6       13.34       31.76     62.11 o 
  -9   9   6      120.65      160.26     56.13 o 
  -8   9   6     1019.71      970.09     63.95 o 
  -7   9   6        1.92      -25.51     27.09 o 
  -6   9   6     3792.29     4013.22    198.47 o 
  -5   9   6       80.11       43.55     29.43 o 
  -4   9   6     3167.82     3096.06     65.51 o 
  -3   9   6       98.09       88.54     20.85 o 
  -2   9   6     2332.37     2249.60     55.53 o 
  -1   9   6     1063.28     1056.28     42.74 o 
   0   9   6      847.59      750.53     37.22 o 
   1   9   6      416.95      492.51     34.78 o 
   2   9   6        0.15      -20.56     17.67 o 
   3   9   6      218.29      258.62     30.34 o 
   4   9   6      487.04      519.63     37.16 o 
   5   9   6      131.50       79.77     28.90 o 
   6   9   6     1646.43     1563.30     64.39 o 
   7   9   6        1.99      -39.70     26.47 o 
   8   9   6     1623.99     1657.42     72.41 o 
   9   9   6        6.66      -23.43     41.57 o 
  10   9   6     1490.90     1549.90     95.95 o 
 -10  10   6      590.12      539.21     79.32 o 
  -9  10   6       32.23      -24.17     39.27 o 
  -8  10   6      664.28      718.21     63.61 o 
  -7  10   6       39.01      -26.94     34.59 o 
  -6  10   6      102.73       60.52     34.22 o 
  -5  10   6        3.45      -40.53     27.02 o 
  -4  10   6      209.53      134.48     26.81 o 
  -3  10   6      485.75      515.51     33.86 o 
  -2  10   6     2023.52     1821.34     56.66 o 
  -1  10   6      454.73      431.87     35.52 o 
   0  10   6     2145.60     2104.71     60.37 o 
   1  10   6       30.29       -5.02     19.75 o 
   2  10   6      985.87      977.23     53.16 o 
   3  10   6        1.04      -27.39     18.26 o 
   4  10   6     1094.69     1046.21     47.16 o 
   5  10   6      876.00      840.56     51.59 o 
   6  10   6      583.36      695.96     58.32 o 
   7  10   6      129.77       90.25     35.89 o 
   8  10   6       26.91       24.06     33.75 o 
   9  10   6      165.40       90.92     50.88 o 
  10  10   6      147.97      160.38     60.48 o 
  -9  11   6      166.83      138.46     48.33 o 
  -8  11   6      585.81      615.65     60.32 o 
  -7  11   6       96.05      140.60     42.53 o 
  -6  11   6     1895.72     1857.05     87.47 o 
  -5  11   6        2.92      -13.04     28.70 o 
  -4  11   6     1878.05     1771.76     86.06 o 
  -3  11   6        5.98      -42.90     28.60 o 
  -2  11   6     2492.93     2512.17     71.50 o 
  -1  11   6      699.49      721.17     42.47 o 
   0  11   6      772.20      767.65     42.57 o 
   1  11   6      896.15      914.96     58.59 o 
   2  11   6       21.98      -14.09     22.59 o 
   3  11   6      358.95      326.42     35.49 o 
   4  11   6     1385.87     1385.88     55.86 o 
   5  11   6      105.37      113.08     32.04 o 
   6  11   6     1583.96     1469.50     69.59 o 
   7  11   6       20.59      -23.70     32.94 o 
   8  11   6     1348.92     1497.81     73.97 o 
   9  11   6        1.25      -37.14     43.50 o 
  -9  12   6       16.51      -60.84     41.26 o 
  -8  12   6      265.22      238.62     50.06 o 
  -7  12   6      143.94      110.42     43.73 o 
  -6  12   6       59.98       31.72     47.54 o 
  -5  12   6      109.27      191.89     51.46 o 
  -4  12   6       51.96      -20.12     36.35 o 
  -3  12   6      238.35      204.56     48.38 o 
  -2  12   6      496.84      490.23     56.88 o 
  -1  12   6        3.73      -22.11     23.06 o 
   0  12   6      600.78      736.67     45.82 o 
   1  12   6       42.95      -34.44     22.96 o 
   2  12   6     1024.63     1043.08     54.32 o 
   3  12   6        7.35       -3.72     26.11 o 
   4  12   6     1610.87     1592.55     61.43 o 
   5  12   6      436.40      438.79     44.89 o 
   6  12   6      300.72      372.86     63.45 o 
   7  12   6       36.78        5.33     35.74 o 
   8  12   6        1.93       12.54     36.16 o 
  -8  13   6      141.57      137.68     59.73 o 
  -7  13   6       16.09       26.37     49.04 o 
  -6  13   6      978.54     1157.62     90.31 o 
  -5  13   6       11.09       15.93     45.06 o 
  -4  13   6     1240.22     1231.91     82.90 o 
  -3  13   6       13.20      -49.85     33.23 o 
  -2  13   6      341.54      313.77     54.41 o 
  -1  13   6      236.80      180.68     62.42 o 
   0  13   6      759.74      788.37     57.38 o 
   1  13   6      241.62      275.11     35.59 o 
   2  13   6       20.21      -36.20     24.13 o 
   3  13   6      451.50      503.55     44.79 o 
   4  13   6      743.40      811.04     59.58 o 
   5  13   6       83.40       94.58     34.04 o 
   6  13   6      917.02     1071.77     70.21 o 
   7  13   6        2.07      -47.10     36.45 o 
  -6  14   6       17.70      -54.25    104.63 o 
  -5  14   6      128.14      185.50     54.87 o 
  -4  14   6        1.37      -52.93     40.81 o 
  -3  14   6       78.99       50.95     45.03 o 
  -2  14   6      156.49       90.21     46.95 o 
  -1  14   6      128.37      117.67     63.91 o 
   0  14   6      933.07     1099.93    105.77 o 
   1  14   6        2.82      -45.87     30.58 o 
   2  14   6     1197.37     1298.74     82.56 o 
   3  14   6       51.30       21.04     30.42 o 
   4  14   6      471.40      482.64     46.12 o 
   5  14   6      104.94       81.00     34.93 o 
   6  14   6      109.10      132.36     37.85 o 
  -5  15   6        0.49      -52.69     48.76 o 
  -4  15   6      356.49      305.11     74.04 o 
  -3  15   6       47.08      -57.13     38.18 o 
  -2  15   6      162.10      233.19     52.76 o 
  -1  15   6      192.20      201.89     67.48 o 
   0  15   6      177.90      202.84     86.17 o 
   1  15   6       17.13      -58.12     38.75 o 
   2  15   6        7.54      -23.48     31.96 o 
   3  15   6      169.21      251.41     46.44 o 
   4  15   6      142.38      153.23     43.90 o 
  -2  16   6      143.36      149.03     55.60 o 
  -1  16   6       31.03       67.26     47.57 o 
   0  16   6      560.99      606.28    102.94 o 
   1  16   6        0.23      -27.81     61.52 o 
 -13   0   7       26.66        8.49     70.16 o 
 -11   0   7     1565.52     1281.97    115.15 o 
  -9   0   7     4377.14     4216.04    188.84 o 
  -7   0   7     6820.88     6883.37    242.01 o 
  -5   0   7     3368.31     3283.74    141.93 o 
  -3   0   7     1525.76     1909.27     98.14 o 
  -1   0   7     7015.80     7923.87    173.47 o 
   1   0   7      850.60      935.81     50.95 o 
   3   0   7    10678.65     9907.70    289.28 o 
   5   0   7     8665.83     7924.20    185.28 o 
   7   0   7     2717.96     2679.74     96.97 o 
   9   0   7      125.92      141.88     43.05 o 
  11   0   7       16.95      105.61     72.69 o 
 -13   1   7      637.22      535.49     97.49 o 
 -12   1   7       25.62      -60.51     45.13 o 
 -11   1   7      394.90      388.29     68.97 o 
 -10   1   7        7.52       -2.55     44.50 o 
  -9   1   7       48.95       56.95     39.86 o 
  -8   1   7       67.04       25.77     34.38 o 
  -7   1   7       34.71       16.22     32.69 o 
  -6   1   7      165.07      182.27     36.23 o 
  -5   1   7     2712.88     2605.65     99.26 o 
  -4   1   7       42.15       11.06     22.98 o 
  -3   1   7    21960.11    24638.65    364.98 o 
  -2   1   7       30.94      -18.87     12.58 o 
  -1   1   7     8890.36     9121.26    130.01 o 
   0   1   7       11.78      -16.13     12.03 o 
   1   1   7     1662.40     1488.45     42.50 o 
   2   1   7     1211.76     1326.13     40.38 o 
   3   1   7     1926.55     1906.60     39.96 o 
   4   1   7      567.90      554.51     24.65 o 
   5   1   7       11.04       -5.48     16.80 o 
   6   1   7        0.90      -24.11     16.07 o 
   7   1   7     1953.65     1884.76     57.18 o 
   8   1   7       78.79       81.83     24.33 o 
   9   1   7     2853.61     2763.40     88.94 o 
  10   1   7       24.24      -37.37     30.80 o 
  11   1   7     1957.13     1999.03    103.23 o 
  12   1   7        0.01      -88.48     70.91 o 
 -12   2   7        0.05      -59.00     39.33 o 
 -11   2   7      770.24      625.82     71.16 o 
 -10   2   7       23.07      -21.83     41.64 o 
  -9   2   7     2920.16     2699.38    192.64 o 
  -8   2   7       21.01       11.13     30.67 o 
  -7   2   7     6808.78     6567.88    166.47 o 
  -6   2   7        1.58      -28.47     27.44 o 
  -5   2   7     3509.22     3502.51    241.86 o 
  -4   2   7     1066.74     1236.24     75.46 o 
  -3   2   7       11.47      -11.38     13.59 o 
  -2   2   7      659.93      639.03     32.35 o 
  -1   2   7     2347.60     2536.67     46.93 o 
   0   2   7      293.38      288.43     19.21 o 
   1   2   7     4014.79     3840.59     79.14 o 
   2   2   7     2957.61     2997.34     52.13 o 
   3   2   7    12546.40    12174.87    151.56 o 
   4   2   7      514.62      507.96     23.97 o 
   5   2   7     6909.47     6593.30     97.90 o 
   6   2   7       35.17        0.31     15.13 o 
   7   2   7     2997.31     2875.36     71.50 o 
   8   2   7        8.73        0.90     26.01 o 
   9   2   7      258.23      282.57     43.75 o 
  10   2   7        1.74      -53.79     35.86 o 
  11   2   7        0.83       -3.74     44.45 o 
  12   2   7      105.81      -20.55     79.69 o 
 -12   3   7       51.54      -34.42     40.19 o 
 -11   3   7      430.10      419.73     63.43 o 
 -10   3   7       21.96      -40.26     41.29 o 
  -9   3   7       75.15       27.47     35.81 o 
  -8   3   7       58.62       73.95     38.21 o 
  -7   3   7      362.67      391.80     48.79 o 
  -6   3   7      120.67      114.13     27.68 o 
  -5   3   7     5548.29     6037.72    119.95 o 
  -4   3   7     1506.71     1565.30     46.29 o 
  -3   3   7    11439.21    12162.84    414.68 o 
  -2   3   7      129.30       87.09     13.98 o 
  -1   3   7    15764.51    16639.89    190.72 o 
   0   3   7      310.95      250.25     17.48 o 
   1   3   7      869.32      770.66     24.06 o 
   2   3   7      840.39      828.63     23.79 o 
   3   3   7      734.12      657.06     26.42 o 
   4   3   7        8.11        0.07     12.33 o 
   5   3   7     1951.04     1986.79     63.39 o 
   6   3   7      117.18       83.23     17.79 o 
   7   3   7     3610.17     3386.15    108.48 o 
   8   3   7       44.96       45.52     27.25 o 
   9   3   7      931.88      773.68     70.26 o 
  10   3   7        3.01      -52.24     34.83 o 
  11   3   7      869.67      917.73     85.17 o 
  12   3   7        5.07      -60.45     46.19 o 
 -12   4   7       27.28      -39.91     39.85 o 
 -11   4   7      552.73      526.28     56.98 o 
 -10   4   7       15.46      -46.30     30.87 o 
  -9   4   7     2020.15     1935.66     76.22 o 
  -8   4   7        4.79      -36.95     24.64 o 
  -7   4   7     4317.26     4474.21    107.32 o 
  -6   4   7       87.29       13.86     31.28 o 
  -5   4   7     3108.46     3232.65     82.40 o 
  -4   4   7      869.04      846.72     31.55 o 
  -3   4   7     1893.02     1747.58     41.77 o 
  -2   4   7      107.96      114.04     15.67 o 
  -1   4   7       19.33       -1.75     11.23 o 
   0   4   7       81.10       63.36     12.07 o 
   1   4   7     4770.24     4993.99     66.87 o 
   2   4   7      118.29       73.44     12.49 o 
   3   4   7    12582.76    12671.17    168.46 o 
   4   4   7      118.90       82.93     17.97 o 
   5   4   7    10137.57    10001.13    169.12 o 
   6   4   7      371.56      383.78     30.90 o 
   7   4   7     1399.13     1232.09     74.91 o 
   8   4   7       65.29       26.15     35.01 o 
   9   4   7      166.45      131.04     42.43 o 
  10   4   7      135.47       -5.96     59.88 o 
  11   4   7       23.05      -31.13     68.52 o 
  12   4   7      105.38      216.29     86.54 o 
 -12   5   7       15.84      -13.12     42.34 o 
 -11   5   7      380.07      394.35     53.36 o 
 -10   5   7      104.45       19.73     36.57 o 
  -9   5   7       10.86      -42.17     28.11 o 
  -8   5   7       94.73       74.19     32.32 o 
  -7   5   7      492.06      522.44     46.19 o 
  -6   5   7     1690.50     1760.82    115.74 o 
  -5   5   7     4386.88     4376.10     80.55 o 
  -4   5   7      354.73      370.67     26.22 o 
  -3   5   7     8491.53     8983.57    162.60 o 
  -2   5   7      355.49      438.81     26.93 o 
  -1   5   7     6622.12     6553.23     97.94 o 
   0   5   7      110.19       74.06     13.77 o 
   1   5   7     2570.13     2510.51     59.96 o 
   2   5   7      131.22      164.10     17.02 o 
   3   5   7      356.80      345.14     26.74 o 
   4   5   7      313.85      281.05     20.57 o 
   5   5   7     1109.93     1083.83     41.29 o 
   6   5   7        0.32      -29.17     20.33 o 
   7   5   7     3409.00     3405.28     92.78 o 
   8   5   7       44.29      -39.14     33.81 o 
   9   5   7     1211.68     1102.93    118.73 o 
  10   5   7       22.52      -39.48     58.99 o 
  11   5   7      658.05      644.12    124.68 o 
 -12   6   7      106.34       40.22     55.74 o 
 -11   6   7      489.61      533.35     79.15 o 
 -10   6   7       40.97      -23.84     37.24 o 
  -9   6   7     2555.13     2810.32    118.97 o 
  -8   6   7      181.60      126.41     35.73 o 
  -7   6   7     2907.37     3065.27     89.63 o 
  -6   6   7      385.84      405.00     34.64 o 
  -5   6   7     1682.80     1665.84     64.60 o 
  -4   6   7      350.78      364.86     26.48 o 
  -3   6   7     1392.18     1331.14     38.23 o 
  -2   6   7       61.80       51.55     16.66 o 
  -1   6   7      748.21      749.82     28.95 o 
   0   6   7      502.96      515.69     25.49 o 
   1   6   7     4634.52     4486.88     77.72 o 
   2   6   7        7.60      -18.98     12.65 o 
   3   6   7     6128.29     6326.45    147.59 o 
   4   6   7     1035.85      957.08     38.50 o 
   5   6   7     5555.31     5544.03    104.79 o 
   6   6   7      100.72       41.77     25.78 o 
   7   6   7     1266.75     1221.28     56.86 o 
   8   6   7        6.09       29.94     55.26 o 
   9   6   7      115.39      -12.66     72.10 o 
  10   6   7      161.94      145.98     81.63 o 
  11   6   7        3.93      -28.59     76.71 o 
 -11   7   7      176.34       59.00     58.09 o 
 -10   7   7       67.57      -21.57     72.24 o 
  -9   7   7       47.76       49.03     38.69 o 
  -8   7   7       33.09       14.77     33.35 o 
  -7   7   7      902.05      993.89     56.79 o 
  -6   7   7     1801.99     1758.74     57.88 o 
  -5   7   7     1196.92     1151.80     40.14 o 
  -4   7   7       29.15        3.66     17.30 o 
  -3   7   7     3965.64     3843.99     86.67 o 
  -2   7   7       43.97       34.52     16.21 o 
  -1   7   7     7970.41     8049.34    112.79 o 
   0   7   7        0.50      -20.72     13.81 o 
   1   7   7     1731.39     1684.66     42.29 o 
   2   7   7      710.14      686.08     33.79 o 
   3   7   7      169.54      138.51     22.67 o 
   4   7   7       28.45       19.13     19.97 o 
   5   7   7       16.95       -4.01     19.71 o 
   6   7   7      137.80       92.91     30.35 o 
   7   7   7     1407.97     1227.50     59.28 o 
   8   7   7      158.80       85.50     64.50 o 
   9   7   7     1609.71     1631.37    144.16 o 
  10   7   7        3.51      -21.45     70.76 o 
  11   7   7     1421.00     1486.35    150.60 o 
 -11   8   7      389.00      285.26     68.33 o 
 -10   8   7       68.64       52.41     64.95 o 
  -9   8   7     2198.48     2222.08    300.84 o 
  -8   8   7       11.43      -47.73     31.82 o 
  -7   8   7     2384.25     2407.53     71.32 o 
  -6   8   7      263.09      258.67     32.50 o 
  -5   8   7      728.62      679.54     36.64 o 
  -4   8   7      408.04      474.87     36.12 o 
  -3   8   7      373.46      426.34     29.00 o 
  -2   8   7      526.03      569.94     31.37 o 
  -1   8   7     1235.23     1138.21     36.94 o 
   0   8   7      196.04      185.08     24.92 o 
   1   8   7     2467.08     2496.07     62.92 o 
   2   8   7        1.84      -17.44     17.15 o 
   3   8   7     1996.81     1867.56     55.10 o 
   4   8   7      215.50      173.84     26.73 o 
   5   8   7     1770.14     1820.70     63.70 o 
   6   8   7       39.27        9.55     34.76 o 
   7   8   7     3038.71     2840.36    109.35 o 
   8   8   7        7.40        6.11     60.78 o 
   9   8   7      197.94      114.11     74.93 o 
  10   8   7       25.86       58.69     80.44 o 
 -10   9   7       76.50       31.10     53.74 o 
  -9   9   7        0.09      -44.70     40.21 o 
  -8   9   7        9.76      -46.99     31.33 o 
  -7   9   7      756.83      718.00     54.58 o 
  -6   9   7       99.01       84.36     35.91 o 
  -5   9   7     1478.08     1529.19     48.84 o 
  -4   9   7      720.47      658.11     37.24 o 
  -3   9   7     1663.68     1588.48     52.44 o 
  -2   9   7      127.22      105.50     22.40 o 
  -1   9   7     3853.29     3871.16     83.25 o 
   0   9   7      463.73      469.88     35.14 o 
   1   9   7     1063.93     1060.71     42.97 o 
   2   9   7      795.69      728.51     38.66 o 
   3   9   7      150.09      155.11     26.63 o 
   4   9   7       72.42       65.46     24.49 o 
   5   9   7        0.55      -21.16     23.84 o 
   6   9   7       37.82      -37.79     29.20 o 
   7   9   7      810.92      796.09     82.06 o 
   8   9   7       69.43       34.41     64.20 o 
   9   9   7     1660.95     1600.84    141.93 o 
  10   9   7        0.00      -70.01     65.69 o 
 -10  10   7        7.52      -72.17     48.11 o 
  -9  10   7      914.75      842.39     83.71 o 
  -8  10   7       17.96      -39.09     37.00 o 
  -7  10   7     1112.66     1135.63     63.49 o 
  -6  10   7      128.32       54.60     35.74 o 
  -5  10   7      543.99      592.32     44.11 o 
  -4  10   7      242.43      198.32     28.37 o 
  -3  10   7      721.97      711.93     42.24 o 
  -2  10   7      285.64      286.80     41.17 o 
  -1  10   7      175.53      148.01     26.31 o 
   0  10   7       46.13       13.76     22.04 o 
   1  10   7      890.36      771.03     40.15 o 
   2  10   7      527.68      599.91     41.15 o 
   3  10   7     1629.06     1729.94     58.45 o 
   4  10   7        0.47      -33.73     22.48 o 
   5  10   7     3131.15     3191.83     93.29 o 
   6  10   7       71.29       36.16     33.01 o 
   7  10   7     1149.17     1081.29     64.08 o 
   8  10   7        1.02      -13.70     62.41 o 
   9  10   7      195.60      162.51     79.54 o 
  -9  11   7        1.83      -25.34     38.12 o 
  -8  11   7       85.79       41.38     41.66 o 
  -7  11   7      440.66      350.91     50.58 o 
  -6  11   7       67.75       29.52     33.10 o 
  -5  11   7     1263.68     1176.54     74.77 o 
  -4  11   7        0.16      -13.26     36.02 o 
  -3  11   7     1290.59     1300.82     60.86 o 
  -2  11   7        8.80      -28.20     23.67 o 
  -1  11   7     1673.82     1707.50     57.89 o 
   0  11   7      443.25      461.36     38.67 o 
   1  11   7      817.78      791.52     43.97 o 
   2  11   7      744.02      816.49     54.98 o 
   3  11   7       23.32       15.23     26.05 o 
   4  11   7       23.64       12.49     26.49 o 
   5  11   7      176.05      150.56     39.64 o 
   6  11   7       45.66       19.31     35.93 o 
   7  11   7      716.56      811.84     64.63 o 
   8  11   7       63.76       94.44     80.89 o 
  -8  12   7        3.72      -56.61     37.79 o 
  -7  12   7      406.24      575.97     72.73 o 
  -6  12   7       93.04       52.95     58.84 o 
  -5  12   7      766.73      915.91     81.42 o 
  -4  12   7       12.65       11.53     40.28 o 
  -3  12   7      446.79      330.80     55.65 o 
  -2  12   7      312.20      324.56     49.13 o 
  -1  12   7        1.93      -36.44     24.30 o 
   0  12   7      558.09      596.30     44.29 o 
   1  12   7      983.28      912.07     48.29 o 
   2  12   7      188.88      178.32     39.24 o 
   3  12   7     1863.51     1889.42     65.66 o 
   4  12   7       40.48       14.62     29.55 o 
   5  12   7     1257.39     1205.24     66.29 o 
   6  12   7       32.37       15.55     35.22 o 
   7  12   7      422.20      444.40     55.12 o 
   8  12   7       23.24        4.99     49.12 o 
  -7  13   7       64.84       28.72     45.31 o 
  -6  13   7      101.40      114.88     89.82 o 
  -5  13   7      601.70      739.30     80.16 o 
  -4  13   7        0.11      -51.94     42.59 o 
  -3  13   7      475.30      403.09     86.39 o 
  -2  13   7        0.11      -50.19     33.46 o 
  -1  13   7      968.46      987.20     74.33 o 
   0  13   7      140.41      106.62     32.28 o 
   1  13   7     1347.17     1484.84     60.10 o 
   2  13   7      242.63      209.46     54.89 o 
   3  13   7        0.89      -17.15     28.72 o 
   4  13   7      108.79      157.90     34.50 o 
   5  13   7      201.30      133.03     40.08 o 
   6  13   7      117.37       97.60     40.34 o 
  -5  14   7      264.95      332.42     66.93 o 
  -4  14   7       88.16       27.09     43.47 o 
  -3  14   7       69.94       44.77     42.81 o 
  -2  14   7      236.05      218.24     51.75 o 
  -1  14   7       48.22        9.47     42.02 o 
   0  14   7      356.97      326.84     57.75 o 
   1  14   7      517.09      577.60     53.94 o 
   2  14   7        6.20      -42.40     28.26 o 
   3  14   7      849.54      916.54     54.28 o 
   4  14   7        4.08      -19.85     36.26 o 
   5  14   7      403.47      527.79     69.90 o 
  -3  15   7      330.04      342.46     60.07 o 
  -2  15   7       12.84      -22.68     60.25 o 
  -1  15   7      385.44      536.48     72.84 o 
   0  15   7        2.91      -56.56     37.71 o 
   1  15   7      641.83      669.98     98.61 o 
   2  15   7      173.09      199.40     45.25 o 
   3  15   7       34.70      -41.80     41.74 o 
 -12   0   8        8.89       14.45     63.76 o 
 -10   0   8     1129.10     1044.53    104.73 o 
  -8   0   8     1946.78     1706.73    113.93 o 
  -6   0   8     6579.99     6608.44    237.24 o 
  -4   0   8     1522.14     1361.51     89.67 o 
  -2   0   8      590.91      619.08     50.64 o 
   0   0   8       28.50        3.39     20.08 o 
   2   0   8     1011.77     1049.46     54.82 o 
   4   0   8     3976.54     3760.12    114.05 o 
   6   0   8     3443.08     3057.79    163.90 o 
   8   0   8     2890.09     2842.06    107.52 o 
  10   0   8      612.36      820.63    112.77 o 
 -12   1   8      946.50      990.36    108.59 o 
 -11   1   8        0.32      -37.63     40.98 o 
 -10   1   8     2727.50     2703.23    112.75 o 
  -9   1   8       99.55      113.66     44.66 o 
  -8   1   8      675.65      614.85     61.68 o 
  -7   1   8        1.58      -44.51     29.67 o 
  -6   1   8        8.49        1.09     32.44 o 
  -5   1   8      120.01      126.02     34.38 o 
  -4   1   8     4315.28     4758.84    128.26 o 
  -3   1   8       80.58      117.13     23.88 o 
  -2   1   8     6824.34     7105.24    100.60 o 
  -1   1   8      102.59       78.43     12.34 o 
   0   1   8     7477.90     7239.51    118.82 o 
   1   1   8      356.38      357.26     29.22 o 
   2   1   8    11142.40    11182.32    166.95 o 
   3   1   8       43.54       12.03     16.78 o 
   4   1   8     3468.02     3393.14     75.83 o 
   5   1   8        3.57      -19.54     16.80 o 
   6   1   8      563.70      638.74     39.57 o 
   7   1   8        2.05      -13.65     19.08 o 
   8   1   8      544.17      555.41     41.22 o 
   9   1   8       11.01      -44.51     30.96 o 
  10   1   8     2219.61     2306.29    105.73 o 
  11   1   8       26.46       50.50     74.78 o 
  12   1   8     1103.90     1277.65    134.66 o 
 -12   2   8        5.49        6.03     47.65 o 
 -11   2   8        0.15      -60.77     41.58 o 
 -10   2   8      789.16      851.19     77.16 o 
  -9   2   8       12.62       29.97     37.33 o 
  -8   2   8     2289.38     2171.14     92.78 o 
  -7   2   8       58.38       28.47     31.81 o 
  -6   2   8     7150.38     7511.85    181.48 o 
  -5   2   8       11.87        8.38     27.40 o 
  -4   2   8     2349.41     2293.50     70.45 o 
  -3   2   8      105.90      139.50     25.86 o 
  -2   2   8     1520.64     1314.66     38.94 o 
  -1   2   8        0.98      -15.61     10.40 o 
   0   2   8      469.88      565.38     33.06 o 
   1   2   8      888.27      962.99     37.98 o 
   2   2   8     4135.71     4504.47     87.62 o 
   3   2   8       91.40       65.33     20.48 o 
   4   2   8     5359.63     5217.96     99.78 o 
   5   2   8       29.83       20.03     20.52 o 
   6   2   8     3682.39     3468.23     80.99 o 
   7   2   8       29.19        9.06     21.96 o 
   8   2   8     2403.14     2221.62     78.88 o 
   9   2   8        0.15      -21.98     29.87 o 
  10   2   8      440.19      490.31     66.25 o 
  11   2   8       51.66       29.08     44.27 o 
  12   2   8       46.35      103.68     82.38 o 
 -12   3   8      787.21      865.88     87.58 o 
 -11   3   8        3.60        1.34     44.96 o 
 -10   3   8     1381.06     1235.64     95.34 o 
  -9   3   8      111.79       57.55     42.44 o 
  -8   3   8      981.69      858.11     64.38 o 
  -7   3   8      147.84       88.02     29.89 o 
  -6   3   8      187.26      160.11     32.92 o 
  -5   3   8        8.53      -12.40     22.37 o 
  -4   3   8     1880.41     2040.76     73.19 o 
  -3   3   8        1.96      -22.05     15.51 o 
  -2   3   8     6612.45     6838.60    169.78 o 
  -1   3   8        9.83        1.95     10.77 o 
   0   3   8     8205.56     8185.95    111.16 o 
   1   3   8      665.11      658.97     32.99 o 
   2   3   8     3490.99     3455.22     74.52 o 
   3   3   8        0.08        4.94     17.53 o 
   4   3   8     1817.90     1764.73     54.70 o 
   5   3   8       55.91       12.99     19.93 o 
   6   3   8      317.20      306.66     31.93 o 
   7   3   8      343.36      408.71     54.15 o 
   8   3   8       75.05       44.31     37.60 o 
   9   3   8       36.68        0.07     39.70 o 
  10   3   8      808.14      951.14     87.03 o 
  11   3   8       17.97      -25.03     44.92 o 
 -12   4   8        2.14       -7.94     40.66 o 
 -11   4   8       20.18      -33.73     37.10 o 
 -10   4   8      367.72      351.44     48.86 o 
  -9   4   8       40.77       13.83     31.27 o 
  -8   4   8     2382.86     2310.75     80.03 o 
  -7   4   8        0.02      -12.29     25.99 o 
  -6   4   8     5483.50     5743.68    124.73 o 
  -5   4   8        5.37      -30.90     20.68 o 
  -4   4   8     4674.89     4754.69    236.87 o 
  -3   4   8       11.00      -21.03     14.02 o 
  -2   4   8     4009.37     4103.15    105.58 o 
  -1   4   8      130.34      102.07     15.56 o 
   0   4   8       27.96       12.07     10.97 o 
   1   4   8      136.35      138.98     22.16 o 
   2   4   8     5453.86     5733.36    139.99 o 
   3   4   8       86.28       96.49     23.26 o 
   4   4   8     8126.65     7882.70    132.68 o 
   5   4   8      281.22      302.58     30.84 o 
   6   4   8     3046.83     2742.60    108.98 o 
   7   4   8       42.37       38.53     36.93 o 
   8   4   8     1029.03      843.68     73.58 o 
   9   4   8        5.28      -24.84     40.35 o 
  10   4   8      726.22      764.34     83.26 o 
  11   4   8       53.60       16.98     45.15 o 
 -11   5   8        3.36       -6.26     37.11 o 
 -10   5   8     1048.38     1145.40     66.14 o 
  -9   5   8       97.42       49.13     34.58 o 
  -8   5   8      264.60      217.97     39.92 o 
  -7   5   8      432.43      452.47     50.89 o 
  -6   5   8      135.44       65.59     41.10 o 
  -5   5   8      251.29      212.44     28.53 o 
  -4   5   8     1486.80     1450.34     41.72 o 
  -3   5   8      122.41      135.47     19.95 o 
  -2   5   8     5579.80     5564.38     87.61 o 
  -1   5   8       29.24       -4.14     13.34 o 
   0   5   8     4585.44     4494.69     82.25 o 
   1   5   8      239.05      179.62     22.26 o 
   2   5   8     7732.14     7649.65    150.64 o 
   3   5   8       38.95      -11.15     19.69 o 
   4   5   8      467.25      490.68     34.65 o 
   5   5   8       70.35       18.89     32.25 o 
   6   5   8        2.10       33.01     35.83 o 
   7   5   8      513.03      584.51     66.02 o 
   8   5   8       40.79        5.07     41.05 o 
   9   5   8      509.51      478.83     69.01 o 
  10   5   8      306.76      302.37     66.00 o 
  11   5   8        6.94      -15.92     45.44 o 
 -11   6   8       67.03      -28.03     40.04 o 
 -10   6   8      595.85      560.61     58.50 o 
  -9   6   8      156.87      125.62     41.08 o 
  -8   6   8     1375.12     1405.77     65.62 o 
  -7   6   8      269.79      291.26     41.15 o 
  -6   6   8     4158.73     4451.02    211.36 o 
  -5   6   8       53.39       35.00     20.02 o 
  -4   6   8     2934.37     2958.92     61.72 o 
  -3   6   8       46.95      -12.91     15.96 o 
  -2   6   8      998.57      954.03     33.66 o 
  -1   6   8     1446.51     1597.09     41.50 o 
   0   6   8       14.21      -23.32     15.54 o 
   1   6   8        7.17      -23.11     15.41 o 
   2   6   8     1235.34     1170.13     50.82 o 
   3   6   8      758.56      749.13     76.71 o 
   4   6   8     3730.12     3650.09    127.12 o 
   5   6   8        5.03      -22.60     29.88 o 
   6   6   8     2901.28     2749.37    114.88 o 
   7   6   8      128.15      120.04     45.08 o 
   8   6   8     1595.16     1532.29     93.74 o 
   9   6   8       52.79       25.39     45.59 o 
  10   6   8      569.51      537.45     77.08 o 
  11   6   8        2.76      -58.48     45.13 o 
 -11   7   8       13.95      -50.94     47.95 o 
 -10   7   8      591.02      609.81     60.41 o 
  -9   7   8       69.21       87.58     40.20 o 
  -8   7   8      867.33      958.86     59.66 o 
  -7   7   8      426.89      413.63     46.66 o 
  -6   7   8       13.44       -7.74     23.34 o 
  -5   7   8      545.94      586.92     35.66 o 
  -4   7   8     1120.16     1098.93     39.05 o 
  -3   7   8      112.84       74.54     20.05 o 
  -2   7   8     2586.95     2545.13     55.52 o 
  -1   7   8       16.52      -11.01     15.28 o 
   0   7   8     4940.08     4956.22     81.47 o 
   1   7   8      456.50      458.28     38.34 o 
   2   7   8     3548.98     3448.19     89.67 o 
   3   7   8       59.83      -12.46     38.51 o 
   4   7   8     2357.64     2278.86    122.49 o 
   5   7   8       20.53       -5.31     32.34 o 
   6   7   8       51.69        5.63     40.11 o 
   7   7   8      537.21      635.80    135.63 o 
   8   7   8      513.42      503.25     68.46 o 
   9   7   8      288.97      268.30     60.46 o 
  10   7   8      671.36      729.44     85.05 o 
 -10   8   8      635.79      728.84     81.71 o 
  -9   8   8      157.00      125.40     53.39 o 
  -8   8   8     1043.99     1127.00    103.45 o 
  -7   8   8       16.54       22.07     30.02 o 
  -6   8   8     2253.32     2369.69     69.22 o 
  -5   8   8       50.27      -24.94     20.18 o 
  -4   8   8     1373.58     1331.96     44.44 o 
  -3   8   8       84.40       24.50     18.73 o 
  -2   8   8      409.92      473.27     30.37 o 
  -1   8   8      326.26      371.52     27.78 o 
   0   8   8        7.77       -0.33     20.96 o 
   1   8   8       14.19       12.31     22.08 o 
   2   8   8      176.22      158.52     30.46 o 
   3   8   8       11.94      -34.10     32.07 o 
   4   8   8     1768.90     1666.41     90.30 o 
   5   8   8      100.06       91.62     44.86 o 
   6   8   8     3572.88     3466.61    308.81 o 
   7   8   8       34.79       34.45     41.69 o 
   8   8   8     1487.95     1297.04     91.80 o 
   9   8   8       54.84       -4.66     50.45 o 
  10   8   8      234.57      243.78     59.06 o 
 -10   9   8      331.23      256.52     91.61 o 
  -9   9   8       40.78       44.88     49.05 o 
  -8   9   8      397.91      370.70     68.08 o 
  -7   9   8      288.68      183.95     35.92 o 
  -6   9   8       12.31      -27.42     26.07 o 
  -5   9   8      345.84      350.61     33.46 o 
  -4   9   8      311.40      212.32     27.76 o 
  -3   9   8       39.10       -5.79     20.27 o 
  -2   9   8     1708.84     1581.77     53.30 o 
  -1   9   8       41.91       -1.71     20.62 o 
   0   9   8     2569.53     2835.31     71.49 o 
   1   9   8      253.49      214.73     33.44 o 
   2   9   8     2208.49     2231.54     77.18 o 
   3   9   8        3.62      -14.02     35.00 o 
   4   9   8     2348.52     2066.28     99.93 o 
   5   9   8       20.90        6.52     37.73 o 
   6   9   8       25.49      -31.91     38.52 o 
   7   9   8      366.44      361.00     61.67 o 
   8   9   8      416.35      396.96     72.42 o 
   9   9   8       26.38      -22.07     48.18 o 
  -9  10   8       56.61       -7.03     51.17 o 
  -8  10   8      559.38      537.41     59.00 o 
  -7  10   8       13.06      -19.40     34.40 o 
  -6  10   8     1616.60     1676.14     73.80 o 
  -5  10   8       45.64        5.01     26.89 o 
  -4  10   8     1738.69     1816.04     92.99 o 
  -3  10   8        7.58      -31.93     21.29 o 
  -2  10   8      613.62      724.74     44.14 o 
  -1  10   8      506.96      559.18     39.50 o 
   0  10   8       61.46        5.26     24.45 o 
   1  10   8      510.33      628.50     50.98 o 
   2  10   8      244.72      227.35     39.19 o 
   3  10   8      789.49      877.67     68.33 o 
   4  10   8     2009.69     1832.46     96.83 o 
   5  10   8       35.84        2.24     40.45 o 
   6  10   8     2012.23     1903.43    149.30 o 
   7  10   8       30.77      -52.61     42.61 o 
   8  10   8      692.07      840.78     90.82 o 
   9  10   8        1.98       86.82     55.84 o 
  -8  11   8       74.11       42.72     43.12 o 
  -7  11   8       97.43       48.46     39.32 o 
  -6  11   8       50.96      -33.51     35.39 o 
  -5  11   8       49.38       69.74     44.60 o 
  -4  11   8      256.16      289.04     41.54 o 
  -3  11   8      170.61      147.27     32.44 o 
  -2  11   8      758.05      761.68     47.39 o 
  -1  11   8       17.90      -22.01     24.78 o 
   0  11   8     1394.30     1399.82     67.16 o 
   1  11   8      137.58      154.25     50.12 o 
   2  11   8     1839.66     1784.91     74.76 o 
   3  11   8        0.80      -35.89     36.87 o 
   4  11   8      303.92      292.35     61.75 o 
   5  11   8      129.43       71.92     45.47 o 
   6  11   8        4.75      -41.83     41.13 o 
   7  11   8      174.29      165.56     56.79 o 
   8  11   8      106.19      110.62     54.66 o 
  -7  12   8        1.67      -39.87     46.16 o 
  -6  12   8      810.28      871.37     80.27 o 
  -5  12   8       22.73      -21.17     40.82 o 
  -4  12   8     1411.33     1415.41     85.48 o 
  -3  12   8       84.09       25.44     43.03 o 
  -2  12   8      314.35      375.05     39.75 o 
  -1  12   8      675.59      745.56     60.10 o 
   0  12   8        0.75      -35.93     30.87 o 
   1  12   8      314.16      362.01     83.64 o 
   2  12   8      427.56      416.07     48.98 o 
   3  12   8       37.77       12.04     58.89 o 
   4  12   8     1119.39      912.23     77.75 o 
   5  12   8        7.33      -36.62     41.41 o 
   6  12   8      740.31      790.78     84.24 o 
   7  12   8       20.84       10.50     44.84 o 
  -6  13   8        4.09      -27.73     48.59 o 
  -5  13   8      151.98      196.32     57.49 o 
  -4  13   8       47.56      -29.90     44.86 o 
  -3  13   8       99.10       50.10     53.78 o 
  -2  13   8      616.64      661.52     68.74 o 
  -1  13   8       18.01       -0.65     37.13 o 
   0  13   8     1553.77     1578.41     76.04 o 
   1  13   8        3.59      -43.83     32.17 o 
   2  13   8      754.48      898.28     65.40 o 
   3  13   8       43.50       46.20     47.74 o 
   4  13   8       44.80      -26.94     44.76 o 
   5  13   8      121.81      152.24     54.50 o 
   6  13   8        2.12      -47.53     72.77 o 
  -4  14   8      562.13      515.52     71.47 o 
  -3  14   8      163.86      148.30     59.36 o 
  -2  14   8      295.66      378.95     62.54 o 
  -1  14   8      258.02      338.44     82.07 o 
   0  14   8        8.81       -2.53     59.88 o 
   1  14   8       32.05      -25.62     42.97 o 
   2  14   8      166.48      127.80     41.94 o 
   3  14   8       53.95       30.07     48.96 o 
   4  14   8      380.63      337.38     81.55 o 
  -1  15   8        4.65       -4.47     58.39 o 
   0  15   8      707.35      878.88    115.00 o 
   1  15   8        0.12      -49.16     58.10 o 
 -11   0   9       70.99        1.34     67.03 o 
  -9   0   9      180.04       62.56     59.88 o 
  -7   0   9     1107.07     1025.75     92.20 o 
  -5   0   9     5351.16     5746.89    215.95 o 
  -3   0   9     3469.84     3399.46    151.76 o 
  -1   0   9     3497.30     3334.70    105.88 o 
   1   0   9     4078.34     4334.15    161.37 o 
   3   0   9        2.09       -2.71     27.56 o 
   5   0   9      503.43      598.53     56.43 o 
   7   0   9     2777.87     2757.52    108.16 o 
   9   0   9     2893.05     2897.45    117.05 o 
 -12   1   9        0.99      -25.84     66.06 o 
 -11   1   9     1076.89     1051.21     81.82 o 
 -10   1   9        1.50      -33.39     37.55 o 
  -9   1   9     2911.32     2821.19    125.99 o 
  -8   1   9       46.55      -14.27     35.63 o 
  -7   1   9      651.73      724.16     93.40 o 
  -6   1   9      238.82      219.72     42.20 o 
  -5   1   9      268.62      235.70     43.04 o 
  -4   1   9        0.89      -36.84     24.56 o 
  -3   1   9     1177.99     1350.63     56.06 o 
  -2   1   9      178.35      170.02     25.67 o 
  -1   1   9     2489.06     2359.76     61.71 o 
   0   1   9      121.27       85.90     22.71 o 
   1   1   9     6688.59     6739.43    118.27 o 
   2   1   9       16.44      -24.58     16.38 o 
   3   1   9    10134.20    10317.78    181.36 o 
   4   1   9       16.07      -16.40     19.84 o 
   5   1   9     1984.86     1901.55     59.68 o 
   6   1   9        0.96      -30.87     20.58 o 
   7   1   9      479.55      558.79     42.99 o 
   8   1   9       26.85        9.27     25.46 o 
   9   1   9      152.72      180.83     42.22 o 
  10   1   9        9.21       86.40     67.03 o 
  11   1   9      673.41      881.41    125.13 o 
 -11   2   9      126.49      161.29     58.70 o 
 -10   2   9       35.15      -63.16     42.11 o 
  -9   2   9      446.65      560.94     65.30 o 
  -8   2   9       10.20       36.70     37.54 o 
  -7   2   9     1272.79     1179.93     70.47 o 
  -6   2   9      255.54      274.63     43.89 o 
  -5   2   9     3872.13     3961.24    112.30 o 
  -4   2   9        9.30      -25.33     16.89 o 
  -3   2   9     5373.17     5424.89    185.94 o 
  -2   2   9       61.69       25.45     23.02 o 
  -1   2   9     5142.02     4949.42     95.64 o 
   0   2   9      107.37       55.06     20.69 o 
   1   2   9     1068.98      995.11     42.06 o 
   2   2   9     1540.49     1538.21     50.66 o 
   3   2   9        1.82       35.75     24.30 o 
   4   2   9        0.67      -20.98     19.97 o 
   5   2   9     1058.22     1009.84     46.12 o 
   6   2   9        1.63      -29.83     19.88 o 
   7   2   9     1721.56     1652.35     59.85 o 
   8   2   9        3.10      -42.13     28.09 o 
   9   2   9     2250.79     2220.86    104.77 o 
  10   2   9        2.74      -23.67     41.55 o 
  11   2   9     1316.84     1488.13    144.04 o 
 -11   3   9      887.05      832.95     70.45 o 
 -10   3   9       27.22       24.74     39.09 o 
  -9   3   9     1526.96     1441.92     68.59 o 
  -8   3   9       13.97      -17.51     29.34 o 
  -7   3   9     1470.18     1392.67     71.62 o 
  -6   3   9      143.63      207.69     32.67 o 
  -5   3   9      184.86      119.77     30.44 o 
  -4   3   9       23.98       -6.60     19.07 o 
  -3   3   9      180.08      175.87     30.76 o 
  -2   3   9        8.88      -13.33     20.99 o 
  -1   3   9     4174.70     4197.38     99.60 o 
   0   3   9      176.79      149.61     25.04 o 
   1   3   9     3393.06     3189.77     73.57 o 
   2   3   9        1.28      -20.70     18.51 o 
   3   3   9     7935.45     7971.19    140.46 o 
   4   3   9       58.37        2.48     20.66 o 
   5   3   9     2461.98     2537.38     69.54 o 
   6   3   9       62.51       15.21     21.56 o 
   7   3   9      507.46      566.07     65.14 o 
   8   3   9        1.61      -43.15     36.27 o 
   9   3   9       10.60      -35.57     54.37 o 
  10   3   9       28.11       -5.15     40.53 o 
  11   3   9      545.50      640.95     79.21 o 
 -11   4   9       85.28       59.48     43.69 o 
 -10   4   9      117.36      106.64     76.37 o 
  -9   4   9      170.27      115.29     37.98 o 
  -8   4   9        0.54      -23.09     30.61 o 
  -7   4   9     1991.47     2155.57     76.81 o 
  -6   4   9       74.79       94.11     31.71 o 
  -5   4   9     3535.51     3709.83    145.85 o 
  -4   4   9       14.86       -5.96     20.15 o 
  -3   4   9     3724.89     3743.45     95.26 o 
  -2   4   9      334.20      333.15     36.03 o 
  -1   4   9     6199.31     6556.05    134.84 o 
   0   4   9        0.21      -28.03     18.69 o 
   1   4   9       53.46       27.88     20.41 o 
   2   4   9       85.90       70.98     22.59 o 
   3   4   9      282.88      273.83     30.21 o 
   4   4   9      156.35      209.88     29.16 o 
   5   4   9      748.53      835.02     43.20 o 
   6   4   9        0.39      -60.08     61.90 o 
   7   4   9      990.90      924.93     77.02 o 
   8   4   9      174.06      146.25     45.16 o 
   9   4   9     2204.96     2204.54    110.96 o 
  10   4   9        0.41      -34.01     67.78 o 
  11   4   9     1209.75     1306.48    101.28 o 
 -11   5   9      613.75      649.02     65.37 o 
 -10   5   9        4.11      -52.79     35.19 o 
  -9   5   9     1490.01     1606.49     89.23 o 
  -8   5   9       48.21       -4.30     31.60 o 
  -7   5   9     1605.81     1682.55     68.71 o 
  -6   5   9      679.31      782.15     52.66 o 
  -5   5   9      212.59      178.66     29.91 o 
  -4   5   9      155.35      126.77     25.91 o 
  -3   5   9      339.81      375.08     30.96 o 
  -2   5   9        6.22      -28.29     22.64 o 
  -1   5   9     2739.86     2573.49     76.58 o 
   0   5   9       99.45       84.23     32.00 o 
   1   5   9     4140.76     3897.31     97.74 o 
   2   5   9       17.89        1.01     21.01 o 
   3   5   9     4125.67     3930.47     85.84 o 
   4   5   9       28.46       -7.96     24.43 o 
   5   5   9     1636.77     1635.31     85.86 o 
   6   5   9      417.01      352.94    110.76 o 
   7   5   9      820.49      901.86     77.89 o 
   8   5   9      349.42      371.89     64.15 o 
   9   5   9       16.36       12.56     45.34 o 
  10   5   9        9.39       16.76     49.00 o 
 -10   6   9      224.46      193.73     48.96 o 
  -9   6   9      103.92       47.63     40.00 o 
  -8   6   9        4.05      -29.18     32.05 o 
  -7   6   9      803.70      850.86     55.76 o 
  -6   6   9        7.60       -1.89     28.96 o 
  -5   6   9     2162.18     2103.96     62.50 o 
  -4   6   9       58.51       45.18     19.61 o 
  -3   6   9     2924.57     2870.03     82.76 o 
  -2   6   9      276.37      256.63     35.72 o 
  -1   6   9     3444.28     3379.61     90.21 o 
   0   6   9       11.57      -20.40     24.62 o 
   1   6   9      726.96      756.40     47.28 o 
   2   6   9      859.66      814.20     64.42 o 
   3   6   9      240.61      215.48     46.26 o 
   4   6   9      346.22      334.70     51.33 o 
   5   6   9      686.14      794.30     74.08 o 
   6   6   9      971.22      944.65     83.42 o 
   7   6   9     1542.75     1407.96     88.01 o 
   8   6   9       50.58      -14.71     42.09 o 
   9   6   9     1508.92     1492.95     97.51 o 
  10   6   9        2.62      -36.56     48.32 o 
 -10   7   9        0.35        3.98     39.95 o 
  -9   7   9     1660.19     1905.12     83.65 o 
  -8   7   9        2.90      -47.58     33.70 o 
  -7   7   9      543.52      560.14     52.73 o 
  -6   7   9      640.75      552.40     48.68 o 
  -5   7   9      217.65      210.46     28.26 o 
  -4   7   9      324.09      371.47     30.94 o 
  -3   7   9       91.61       59.66     23.87 o 
  -2   7   9        8.86      -31.03     22.63 o 
  -1   7   9     1598.14     1496.17     59.78 o 
   0   7   9      385.49      405.77     39.66 o 
   1   7   9     4683.71     4970.39    175.44 o 
   2   7   9      164.17      222.40     49.08 o 
   3   7   9     4150.00     4160.24    141.93 o 
   4   7   9      114.83       51.75     38.17 o 
   5   7   9     1677.38     1590.27     96.88 o 
   6   7   9      403.57      437.93     67.80 o 
   7   7   9      251.67      189.12     58.93 o 
   8   7   9      354.95      420.52     66.12 o 
   9   7   9       25.10       21.66     50.97 o 
  10   7   9        7.93       -5.18     45.34 o 
 -10   8   9      248.41      178.94     65.10 o 
  -9   8   9       36.04       13.06     38.00 o 
  -8   8   9       12.02        4.30     36.53 o 
  -7   8   9      226.06      150.21     38.95 o 
  -6   8   9       22.47      -33.19     24.52 o 
  -5   8   9     1448.41     1501.57     50.45 o 
  -4   8   9       18.74      -25.03     19.14 o 
  -3   8   9     2419.59     2444.94     73.59 o 
  -2   8   9      245.50      231.66     37.59 o 
  -1   8   9     1652.90     1646.92     82.10 o 
   0   8   9       31.89       14.87     34.22 o 
   1   8   9      409.07      369.76     53.67 o 
   2   8   9       51.59      -18.68     37.60 o 
   3   8   9        0.26      -59.99     39.99 o 
   4   8   9      448.38      513.65     99.51 o 
   5   8   9      736.06      734.69     75.67 o 
   6   8   9      198.93      197.17     86.32 o 
   7   8   9     1644.29     1588.99    113.69 o 
   8   8   9        0.38      -32.70     43.26 o 
   9   8   9      551.34      631.39     82.74 o 
  -9   9   9      962.21      981.61    175.33 o 
  -8   9   9       20.12      -28.75     78.05 o 
  -7   9   9      773.66      871.63     53.40 o 
  -6   9   9      129.12       65.65     31.40 o 
  -5   9   9       91.10       75.51     25.70 o 
  -4   9   9      107.23       65.90     28.66 o 
  -3   9   9        1.07      -26.31     26.00 o 
  -2   9   9        0.81      -36.89     24.60 o 
  -1   9   9     1594.41     1398.34     81.33 o 
   0   9   9      140.42      125.16     45.74 o 
   1   9   9     3033.52     3097.16    120.08 o 
   2   9   9        0.29      -50.08     33.39 o 
   3   9   9     2502.70     2247.68    106.01 o 
   4   9   9       13.71      -58.73     39.15 o 
   5   9   9     1550.79     1570.49     95.00 o 
   6   9   9      237.64      255.58     62.13 o 
   7   9   9      130.72       95.85     52.97 o 
   8   9   9       95.30       47.82     50.94 o 
  -8  10   9      124.17      140.26     56.84 o 
  -7  10   9      376.24      376.17     51.54 o 
  -6  10   9       62.19       22.45     30.82 o 
  -5  10   9     1379.77     1360.15     56.73 o 
  -4  10   9        0.51      -36.45     29.84 o 
  -3  10   9      992.68      951.66     55.47 o 
  -2  10   9       74.52       28.70     31.31 o 
  -1  10   9      861.05      969.91     72.95 o 
   0  10   9      570.70      574.27     65.72 o 
   1  10   9      330.62      338.87     57.19 o 
   2  10   9      461.41      554.82     75.52 o 
   3  10   9       14.58       -2.83     43.58 o 
   4  10   9       55.76       41.91     44.92 o 
   5  10   9      628.86      704.04     82.47 o 
   6  10   9        3.95      -62.99     41.99 o 
   7  10   9      697.39      746.07     88.36 o 
   8  10   9        0.65       30.72     52.19 o 
  -7  11   9      585.58      616.56     60.97 o 
  -6  11   9       46.42       36.39     45.16 o 
  -5  11   9      206.90      206.91     71.50 o 
  -4  11   9       91.18        5.91     44.42 o 
  -3  11   9       36.29      -46.47     30.98 o 
  -2  11   9      604.45      711.21     76.94 o 
  -1  11   9      755.19      822.08    115.97 o 
   0  11   9       36.36       27.49     44.17 o 
   1  11   9     1472.47     1419.12    101.35 o 
   2  11   9        6.09       16.52    132.20 o 
   3  11   9     1224.26     1150.54     84.31 o 
   4  11   9        5.34      -37.83     39.19 o 
   5  11   9      657.74      663.79     80.40 o 
   6  11   9      232.52      220.54     62.71 o 
   7  11   9      185.16      244.62     64.27 o 
  -6  12   9       12.08       -4.47     65.54 o 
  -5  12   9      725.48      771.04    109.64 o 
  -4  12   9        2.10      -16.23     59.88 o 
  -3  12   9     1033.86     1041.70    105.77 o 
  -2  12   9       20.71       11.35     46.02 o 
  -1  12   9      666.18      885.45     83.53 o 
   0  12   9      218.61      256.66     80.59 o 
   1  12   9      142.70      114.80    103.75 o 
   2  12   9      105.15       78.61     56.16 o 
   3  12   9       89.34       33.44     48.67 o 
   4  12   9       92.85      122.52     53.31 o 
   5  12   9      385.40      449.90     72.25 o 
   6  12   9       12.98      -47.43     48.48 o 
  -5  13   9       66.80       35.15     70.91 o 
  -4  13   9      242.10      317.89     85.65 o 
  -3  13   9       19.04      -23.83     57.35 o 
  -1  13   9      411.61      456.61     68.30 o 
   0  13   9       24.42       11.71     47.55 o 
   1  13   9      685.37      717.92    171.75 o 
   2  13   9        2.83      -42.52     42.99 o 
   3  13   9      571.30      564.12     77.53 o 
   4  13   9       16.43      -32.88     47.70 o 
  -3  14   9      806.17      978.54    124.39 o 
   0  14   9       63.14      -47.97     66.59 o 
   1  14   9       30.87      -10.46     49.38 o 
   2  14   9       15.49      -15.22     55.04 o 
 -10   0  10       61.06       13.56     66.44 o 
  -8   0  10       18.47      -53.03     48.86 o 
  -6   0  10      160.16       96.08     51.54 o 
  -4   0  10     2514.07     2535.22    135.67 o 
  -2   0  10     7583.42     8040.44    196.83 o 
   0   0  10     7328.54     7453.42    185.43 o 
   2   0  10     3805.14     3880.77    123.25 o 
   4   0  10        6.29       14.18     32.99 o 
   6   0  10      274.28      260.60     49.99 o 
   8   0  10     1321.48     1300.73     83.53 o 
  10   0  10     1575.87     1591.31    141.04 o 
 -11   1  10        0.29      -46.74     48.95 o 
 -10   1  10      887.68      915.42     83.57 o 
  -9   1  10        9.68      -30.54     41.50 o 
  -8   1  10     2061.42     2178.05    100.35 o 
  -7   1  10       41.49      -43.33     28.89 o 
  -6   1  10     2438.95     2356.62     95.90 o 
  -5   1  10       44.60       18.53     38.21 o 
  -4   1  10     1099.72     1117.28     84.99 o 
  -3   1  10      243.64      242.20     37.21 o 
  -2   1  10        0.59       18.63     19.92 o 
  -1   1  10       69.49       34.71     23.10 o 
   0   1  10      172.26      138.91     27.53 o 
   1   1  10        5.59      -28.43     18.95 o 
   2   1  10      846.15      942.07     43.53 o 
   3   1  10      370.51      364.47     34.45 o 
   4   1  10     4008.57     3995.85    119.11 o 
   5   1  10        0.00      -30.08     21.30 o 
   6   1  10     3306.69     3157.76     83.06 o 
   7   1  10        1.56      -35.91     23.94 o 
   8   1  10     1277.20     1334.07     94.00 o 
   9   1  10        3.09        9.37     34.63 o 
  10   1  10        5.93      122.15     81.63 o 
 -11   2  10       46.96        1.55     47.04 o 
 -10   2  10      150.83      156.95     54.60 o 
  -9   2  10        1.10      -34.96     35.82 o 
  -8   2  10       15.85      -10.82     39.76 o 
  -7   2  10       24.28      -61.79     41.19 o 
  -6   2  10      427.53      436.92     57.71 o 
  -5   2  10      158.01      145.23     39.99 o 
  -4   2  10     2083.81     1979.95    112.45 o 
  -3   2  10       21.15      -10.13     28.26 o 
  -2   2  10     7756.61     7920.39    157.29 o 
  -1   2  10      349.21      395.51     34.35 o 
   0   2  10     6444.84     6416.41    141.46 o 
   1   2  10      473.22      464.73     36.50 o 
   2   2  10     1179.93     1242.30     47.92 o 
   3   2  10      862.56      819.38     43.93 o 
   4   2  10      508.68      661.10     43.37 o 
   5   2  10      630.27      608.57     43.24 o 
   6   2  10      540.61      542.41     42.72 o 
   7   2  10      119.23       98.09     37.77 o 
   8   2  10     1437.44     1294.17     86.51 o 
   9   2  10       80.92      113.35     46.66 o 
  10   2  10     1557.58     1557.00     98.31 o 
 -11   3  10        3.14      -30.52     50.07 o 
 -10   3  10      795.08      791.89     63.48 o 
  -9   3  10       42.77       33.75     36.70 o 
  -8   3  10     1237.75     1203.39     78.05 o 
  -7   3  10       73.88       35.69     38.74 o 
  -6   3  10     2210.99     2297.80     98.65 o 
  -5   3  10        0.10       -5.65     41.41 o 
  -4   3  10     1536.89     1506.20     73.90 o 
  -3   3  10      367.69      342.50     40.77 o 
  -2   3  10      107.05       90.67     28.44 o 
  -1   3  10        1.14      -16.01     24.29 o 
   0   3  10      302.37      349.33     33.10 o 
   1   3  10        0.07      -20.50     19.08 o 
   2   3  10     1491.51     1540.06     53.83 o 
   3   3  10      290.56      280.65     32.90 o 
   4   3  10     3815.06     3683.97     87.56 o 
   5   3  10        0.37      -22.56     23.03 o 
   6   3  10     2075.36     2190.40     84.33 o 
   7   3  10       19.82      -34.75     55.56 o 
   8   3  10     1065.71     1113.66     87.25 o 
   9   3  10        0.55      -26.89     39.70 o 
  10   3  10      194.85      276.40     61.19 o 
 -10   4  10      229.47      168.59     46.20 o 
  -9   4  10       18.74       37.46     47.36 o 
  -8   4  10       69.22       14.35     41.03 o 
  -7   4  10        4.74      -52.71     35.14 o 
  -6   4  10      368.36      323.80     52.33 o 
  -5   4  10       57.43       -6.43     36.24 o 
  -4   4  10     1870.50     1648.13     66.11 o 
  -3   4  10        0.35       -3.18     26.99 o 
  -2   4  10     4618.88     4465.34    109.14 o 
  -1   4  10       38.66       21.64     26.24 o 
   0   4  10     6441.69     6527.16    139.49 o 
   1   4  10        8.18      -28.92     19.28 o 
   2   4  10      735.37      717.30     42.85 o 
   3   4  10      330.51      368.42     35.59 o 
   4   4  10      385.05      362.11     37.20 o 
   5   4  10       67.38       65.20     41.70 o 
   6   4  10      251.69      223.01     48.86 o 
   7   4  10       30.39        3.36     41.66 o 
   8   4  10     1573.31     1446.98     92.45 o 
   9   4  10       39.83        7.87     58.47 o 
  10   4  10     1223.52     1226.46     93.16 o 
 -10   5  10      542.83      485.42     56.89 o 
  -9   5  10        1.06      -60.29     40.20 o 
  -8   5  10     1138.04     1069.28     77.31 o 
  -7   5  10        7.86       -8.74     38.72 o 
  -6   5  10     1735.36     1724.66     88.62 o 
  -5   5  10      469.89      465.87     47.26 o 
  -4   5  10      533.53      530.49     48.74 o 
  -3   5  10       12.36       -6.00     26.71 o 
  -2   5  10      689.14      686.90     50.44 o 
  -1   5  10      155.95      154.13     34.74 o 
   0   5  10      260.32      233.72     34.92 o 
   1   5  10      194.93      140.57     32.99 o 
   2   5  10     2427.52     2396.22     87.69 o 
   3   5  10      398.01      462.28     45.07 o 
   4   5  10     2347.28     2298.96    103.62 o 
   5   5  10       66.31       56.11     40.76 o 
   6   5  10     2749.79     2487.44    113.04 o 
   7   5  10       60.36       26.57     44.61 o 
   8   5  10      855.55      986.31     87.08 o 
   9   5  10        0.54       -6.73     45.41 o 
  10   5  10       69.01       81.19     54.54 o 
 -10   6  10      269.28      238.84     61.66 o 
  -9   6  10       62.12       73.15     81.55 o 
  -8   6  10        3.60      -57.50     43.41 o 
  -7   6  10       79.93       45.18     45.84 o 
  -6   6  10      340.87      318.71     58.92 o 
  -5   6  10      215.65       94.51     38.24 o 
  -4   6  10     1318.51     1246.66     61.31 o 
  -3   6  10      181.86      176.30     35.23 o 
  -2   6  10     4083.99     4184.04    133.15 o 
  -1   6  10      159.23      148.89     35.62 o 
   0   6  10     4517.52     4545.63    111.87 o 
   1   6  10      622.75      729.87     51.72 o 
   2   6  10      742.19      765.93     74.11 o 
   3   6  10      679.52      627.14    107.70 o 
   4   6  10       69.56       90.82     47.27 o 
   5   6  10     1237.31     1316.80    109.19 o 
   6   6  10       41.71       76.11     44.98 o 
   7   6  10       79.89       27.03     45.72 o 
   8   6  10      917.74      960.47     85.64 o 
   9   6  10        2.99       38.17     46.71 o 
  -9   7  10       33.98        9.16     50.29 o 
  -8   7  10     1400.80     1550.70     93.41 o 
  -7   7  10       84.56      103.96     52.13 o 
  -6   7  10      950.25      917.29    129.00 o 
  -5   7  10      350.28      337.81     46.45 o 
  -4   7  10      881.41      896.35     55.20 o 
  -3   7  10        3.70      -15.62     27.87 o 
  -2   7  10       37.92       -0.43     29.63 o 
  -1   7  10      251.05      209.89     36.37 o 
   0   7  10     1077.97     1016.15     71.42 o 
   1   7  10      452.50      541.47     63.24 o 
   2   7  10     1257.41     1309.24     82.14 o 
   3   7  10      731.88      736.15     76.51 o 
   4   7  10     1669.38     1570.02    158.01 o 
   5   7  10       49.42       14.26     44.22 o 
   6   7  10     1798.38     1801.95    102.04 o 
   7   7  10      141.86      119.95     54.00 o 
   8   7  10      599.82      698.05     83.30 o 
   9   7  10       25.65       17.25     45.60 o 
  -9   8  10      139.60      126.12     61.64 o 
  -8   8  10      126.80      110.99     62.34 o 
  -7   8  10        1.39      -38.36     43.35 o 
  -6   8  10      341.68      365.85     86.39 o 
  -5   8  10       68.38       21.50     33.64 o 
  -4   8  10     1241.13     1207.66     61.58 o 
  -3   8  10        0.05      -41.09     27.39 o 
  -2   8  10     2414.64     2454.43    103.96 o 
  -1   8  10       13.79      -34.46     34.52 o 
   0   8  10     2120.00     2194.58    129.05 o 
   1   8  10        0.95      -37.09     39.28 o 
   2   8  10      994.24     1055.95     78.61 o 
   3   8  10      590.99      640.98     75.40 o 
   4   8  10      285.81      363.39     64.34 o 
   5   8  10      120.32       48.91     50.90 o 
   6   8  10      109.50       41.08     57.42 o 
   7   8  10       27.63       37.37     47.74 o 
   8   8  10      483.23      465.85     75.52 o 
  -8   9  10      952.79     1170.15     97.86 o 
  -7   9  10        0.16      -36.39     45.96 o 
  -6   9  10      824.98      996.89     80.76 o 
  -5   9  10      144.64      104.09     50.51 o 
  -4   9  10      293.22      288.40     68.82 o 
  -3   9  10       74.87       34.01     42.54 o 
  -2   9  10       33.56      -61.52     68.82 o 
  -1   9  10       57.31       -0.34     41.38 o 
   0   9  10      796.24      929.21     92.88 o 
   1   9  10      165.50      261.97     65.17 o 
   2   9  10      919.91     1010.31    105.32 o 
   3   9  10      164.56      169.36     50.96 o 
   4   9  10     1260.99     1207.64     87.68 o 
   5   9  10        1.64      -58.72     39.15 o 
   6   9  10     1039.25     1096.00    103.08 o 
   7   9  10       32.96      -45.44     44.02 o 
   8   9  10      215.52      165.22     62.67 o 
  -7  10  10       90.71       40.37     78.50 o 
  -6  10  10      205.61      204.70     61.82 o 
  -5  10  10       29.78      -16.83     59.14 o 
  -4  10  10      944.28      917.45     76.46 o 
  -3  10  10       27.79      -16.11     39.29 o 
  -2  10  10     1001.56      993.98     76.21 o 
  -1  10  10       13.10      -62.53     42.53 o 
   0  10  10     1643.78     1698.31    134.78 o 
   1  10  10      307.64      336.20     57.35 o 
   2  10  10      786.54      893.08     85.09 o 
   3  10  10      331.08      347.68     64.13 o 
   4  10  10       59.03      -34.58     46.88 o 
   5  10  10        5.04      -32.51     41.58 o 
   6  10  10       55.39        6.95     51.75 o 
   7  10  10       25.34        4.71     53.29 o 
  -4  11  10      234.11      345.29     89.67 o 
  -3  11  10      147.58       88.63     50.34 o 
  -2  11  10      119.63       30.88     48.22 o 
  -1  11  10      296.96      393.75     65.17 o 
   0  11  10      303.17      226.30     57.42 o 
   1  11  10       25.57        1.39     50.20 o 
   2  11  10      717.99      723.73     85.14 o 
   3  11  10       50.23      -20.62     58.09 o 
   4  11  10      755.56      842.87    107.92 o 
   5  11  10       12.40      -69.35     46.24 o 
   6  11  10      634.72      681.38     94.29 o 
  -3  12  10       22.06       47.37     72.40 o 
  -2  12  10      807.23     1039.59     86.75 o 
  -1  12  10        0.03      -69.04     46.03 o 
   0  12  10      682.62      762.21    105.46 o 
   1  12  10       85.97       48.90     49.07 o 
   2  12  10      236.36      314.05     63.73 o 
   3  12  10      118.16       30.35     51.12 o 
   4  12  10       23.16      -40.72     49.85 o 
  -1  13  10       99.95      106.59     53.83 o 
   0  13  10       43.57      -30.98     46.10 o 
   1  13  10       78.46       90.37     58.02 o 
   2  13  10      394.62      466.32     75.10 o 
  -9   0  11     1046.53     1118.71    109.64 o 
  -7   0  11       57.69      -48.27     47.82 o 
  -5   0  11        3.73      -37.99     50.20 o 
  -3   0  11     1137.14     1044.38     94.88 o 
  -1   0  11     2121.05     2144.58     92.00 o 
   1   0  11     2283.88     2387.22    119.89 o 
   3   0  11     3424.77     3464.19    122.67 o 
   5   0  11     1075.42     1065.43     75.60 o 
   7   0  11       24.27      120.50     50.25 o 
   9   0  11      396.10      423.35     98.61 o 
 -10   1  11       16.70       -5.78     47.50 o 
  -9   1  11      884.48      902.80     78.70 o 
  -8   1  11        1.10      -14.34     48.56 o 
  -7   1  11     1205.54     1227.45     76.64 o 
  -6   1  11       81.43       50.83     70.83 o 
  -5   1  11     3773.76     3684.88    205.22 o 
  -4   1  11       10.39      -34.20     31.48 o 
  -3   1  11     2567.09     2566.15     83.01 o 
  -2   1  11      172.93      148.91     28.65 o 
  -1   1  11     1247.22     1126.57     48.96 o 
   0   1  11       87.38        3.93     23.59 o 
   1   1  11       44.29       45.33     24.37 o 
   2   1  11       80.69       63.27     27.26 o 
   3   1  11     1071.96     1169.28     51.79 o 
   4   1  11       24.02        4.03     26.16 o 
   5   1  11     3277.33     3275.06     87.53 o 
   6   1  11        4.69      -36.44     26.68 o 
   7   1  11     2672.54     2557.87     90.89 o 
   8   1  11        9.98      -12.19     37.26 o 
   9   1  11      964.17     1099.20     92.54 o 
  10   1  11        5.20       21.00     75.97 o 
 -10   2  11        0.00      -32.37     71.65 o 
  -9   2  11      537.32      639.90     73.83 o 
  -8   2  11       25.35      -39.10     45.95 o 
  -7   2  11      216.40      140.65     46.99 o 
  -6   2  11        0.06      -30.39     32.76 o 
  -5   2  11        9.78       18.65     39.13 o 
  -4   2  11       12.69      -48.86     32.57 o 
  -3   2  11      790.60      753.89     49.85 o 
  -2   2  11       23.42      -24.60     26.27 o 
  -1   2  11     2659.12     2781.15     74.89 o 
   0   2  11       76.75       31.70     23.63 o 
   1   2  11     3020.25     3159.39     80.07 o 
   2   2  11        6.92      -32.60     21.73 o 
   3   2  11     2033.76     2055.67     66.63 o 
   4   2  11      194.80      179.04     32.29 o 
   5   2  11      673.36      789.36     51.11 o 
   6   2  11      131.45      112.99     32.39 o 
   7   2  11        8.57       54.67     51.93 o 
   8   2  11       89.51      118.26     54.75 o 
   9   2  11      291.23      362.68     65.53 o 
 -10   3  11       34.45        5.50     48.53 o 
  -9   3  11      317.41      347.29     66.96 o 
  -8   3  11       29.95      -27.08     43.24 o 
  -7   3  11     1127.76     1024.29     96.60 o 
  -6   3  11        0.40      -41.34     34.64 o 
  -5   3  11     3685.85     3627.50    126.57 o 
  -4   3  11        2.52      -41.44     27.62 o 
  -3   3  11     2619.28     2510.59     95.47 o 
  -2   3  11       95.55       13.11     28.66 o 
  -1   3  11     1361.04     1344.65     81.56 o 
   0   3  11      356.55      319.46     35.98 o 
   1   3  11      235.44      266.84     32.86 o 
   2   3  11       47.02      -20.03     23.96 o 
   3   3  11     1407.10     1326.09     54.84 o 
   4   3  11       96.71       91.09     28.87 o 
   5   3  11     2941.51     2918.36     81.76 o 
   6   3  11        0.02      -24.48     38.79 o 
   7   3  11     2439.45     2354.69    114.49 o 
   8   3  11        1.14      -43.15     36.44 o 
   9   3  11     1144.63     1194.04     94.56 o 
 -10   4  11        0.04      -60.80     48.70 o 
  -9   4  11      325.56      363.75     65.69 o 
  -8   4  11       26.78      -58.50     44.88 o 
  -7   4  11      101.80       26.39     47.29 o 
  -6   4  11        1.71      -55.65     37.30 o 
  -5   4  11      207.19      229.91     52.82 o 
  -4   4  11       31.85      -13.31     30.84 o 
  -3   4  11      922.57      880.41     54.77 o 
  -2   4  11      158.62      133.79     33.72 o 
  -1   4  11     4841.79     4888.56    119.80 o 
   0   4  11       59.96       47.33     32.33 o 
   1   4  11     2350.83     2382.76     92.30 o 
   2   4  11      266.36      249.02     34.82 o 
   3   4  11     1018.11      999.54     49.08 o 
   4   4  11        4.36      -16.60     29.24 o 
   5   4  11      372.71      408.49     63.08 o 
   6   4  11        0.88      -17.80     41.89 o 
   7   4  11       12.68       16.48     45.02 o 
   8   4  11       71.56       38.63     52.23 o 
   9   4  11      167.76      163.31     60.57 o 
  -9   5  11      172.31       82.70     52.95 o 
  -8   5  11        4.59      -40.43     52.36 o 
  -7   5  11      802.26      878.96     79.41 o 
  -6   5  11      229.60      202.72     50.42 o 
  -5   5  11     2842.43     2738.45     91.74 o 
  -4   5  11       89.90       25.94     35.48 o 
  -3   5  11     2873.51     3025.34     93.37 o 
  -2   5  11       40.19       90.52     35.76 o 
  -1   5  11     1162.20     1217.73     78.23 o 
   0   5  11      415.77      361.72     42.91 o 
   1   5  11        8.05      -42.94     28.63 o 
   2   5  11      338.50      331.04     45.73 o 
   3   5  11     1170.32     1082.55     60.87 o 
   4   5  11      104.81       63.23     40.26 o 
   5   5  11     1834.45     1681.62     96.73 o 
   6   5  11       10.37       -4.17     44.74 o 
   7   5  11     1619.38     1571.79     98.80 o 
   8   5  11       12.51        6.89     49.57 o 
   9   5  11      800.33      840.06    138.17 o 
  -9   6  11      331.87      335.50     68.46 o 
  -8   6  11       40.88       43.06     48.44 o 
  -7   6  11      203.11      224.65     56.31 o 
  -6   6  11       11.19      -23.07     41.28 o 
  -5   6  11        1.56       -2.84     34.54 o 
  -4   6  11       42.85      -13.33     32.25 o 
  -3   6  11     1070.33     1014.27     58.58 o 
  -2   6  11      342.18      362.89     45.82 o 
  -1   6  11     2098.31     2096.38     77.95 o 
   0   6  11      171.34      123.20     35.13 o 
   1   6  11     1787.32     1772.31     92.61 o 
   2   6  11      102.50       72.93     43.79 o 
   3   6  11     1669.89     1761.45     95.11 o 
   4   6  11      424.04      403.70     63.38 o 
   5   6  11      746.58      877.38     85.42 o 
   6   6  11       16.99      -29.46     47.67 o 
   7   6  11        5.16      -19.92     46.39 o 
   8   6  11       34.20       34.46     50.96 o 
  -8   7  11       22.36        9.92     50.86 o 
  -7   7  11      807.47      927.87     95.34 o 
  -6   7  11      143.02      143.34     51.34 o 
  -5   7  11     1914.85     1981.20     81.50 o 
  -4   7  11       14.10      -45.81     31.01 o 
  -3   7  11      845.26      872.40     60.47 o 
  -2   7  11       67.73        5.81     32.52 o 
  -1   7  11      261.73      263.10     56.68 o 
   0   7  11      430.34      374.24     62.22 o 
   1   7  11        9.81      -38.05     37.09 o 
   2   7  11      841.19      935.73     99.95 o 
   3   7  11      281.11      271.75     58.46 o 
   4   7  11       10.41      -49.03     43.29 o 
   5   7  11     1330.65     1313.63     93.08 o 
   6   7  11       13.21      -32.03     43.61 o 
   7   7  11     1046.09     1179.22     97.04 o 
   8   7  11       21.07       12.94     65.69 o 
  -8   8  11       39.13       72.49     56.30 o 
  -7   8  11      366.06      521.91     73.32 o 
  -6   8  11       17.57      -20.56     46.04 o 
  -5   8  11      264.99      172.17     75.15 o 
  -4   8  11        1.61      -49.12     32.75 o 
  -3   8  11      683.57      745.03     60.48 o 
  -2   8  11       79.65       15.15     41.80 o 
  -1   8  11      580.18      553.07    100.25 o 
   0   8  11      116.93      123.61     47.82 o 
   1   8  11     2002.93     2144.62    182.89 o 
   2   8  11       76.45       59.34     44.10 o 
   3   8  11     2094.84     2136.50    251.24 o 
   4   8  11       42.72      -52.18     60.18 o 
   5   8  11      431.21      257.15     83.34 o 
   6   8  11       25.67       27.56     53.55 o 
   7   8  11        2.27      -40.74     48.96 o 
  -7   9  11      562.52      598.12     77.26 o 
  -6   9  11       35.31      -42.98     49.01 o 
  -5   9  11      982.01     1131.38     67.45 o 
  -4   9  11        7.21        2.33     44.13 o 
  -3   9  11      476.89      541.44     68.56 o 
  -2   9  11        8.58      -37.78     42.33 o 
  -1   9  11      168.43      157.13     50.58 o 
   0   9  11      503.19      588.21     71.20 o 
   1   9  11        1.25      -40.77     42.10 o 
   2   9  11      152.68      169.70     52.92 o 
   3   9  11       69.06       10.52     45.75 o 
   4   9  11      165.26      150.30     57.61 o 
   5   9  11      759.46      763.13     83.17 o 
   6   9  11        4.15      -65.89     43.93 o 
  -6  10  11       82.25       69.12     86.55 o 
  -5  10  11       48.22      -61.08     58.99 o 
  -4  10  11       23.85      -43.93     47.64 o 
  -3  10  11      525.23      576.33     73.73 o 
  -2  10  11       87.73      105.30     54.02 o 
  -1  10  11      725.32      804.12    107.26 o 
   0  10  11        5.83      -49.69     48.26 o 
   1  10  11     1217.52     1319.56    168.33 o 
   2  10  11      134.76      153.68     64.05 o 
   3  10  11      820.40      811.87     89.19 o 
   4  10  11        8.06      -53.49     48.19 o 
   5  10  11      184.31      166.76     59.75 o 
   6  10  11       19.20      -48.65     48.82 o 
  -5  11  11      634.97      691.48    116.64 o 
  -4  11  11       46.96       36.05     77.76 o 
  -3  11  11      597.78      780.06    207.43 o 
  -2  11  11       48.57       70.88     54.93 o 
  -1  11  11      197.27      159.22     55.07 o 
   0  11  11      237.91      201.91     57.62 o 
   1  11  11        1.48      -64.90     43.42 o 
   2  11  11       36.27      -18.50     48.09 o 
   3  11  11      139.57      134.88     91.02 o 
   4  11  11       58.18        4.09     50.18 o 
  -3  12  11      241.22      283.92     96.22 o 
  -2  12  11       33.73      -15.02     50.80 o 
  -1  12  11      444.23      433.93     74.37 o 
   0  12  11        2.26      -68.61     50.28 o 
   1  12  11      637.81      818.86    139.80 o 
   2  12  11       42.03       21.05     47.58 o 
  -8   0  12     1874.05     2026.48    147.89 o 
  -6   0  12      559.67      513.48     88.48 o 
  -4   0  12      592.00      596.89     88.18 o 
  -2   0  12       19.08      -46.18     30.79 o 
   0   0  12      850.70      887.89     73.27 o 
   2   0  12     4723.37     5058.68    158.32 o 
   4   0  12     5298.31     5658.28    174.29 o 
   6   0  12      814.84      797.10    105.92 o 
   8   0  12       80.30      129.77     53.93 o 
  -9   1  12        8.39      -65.98     43.99 o 
  -8   1  12      261.97      263.65     59.32 o 
  -7   1  12        0.65      -29.30     38.59 o 
  -6   1  12      599.69      615.82     67.21 o 
  -5   1  12       15.13      -47.37     34.46 o 
  -4   1  12     2317.93     2214.09     97.02 o 
  -3   1  12      183.04      152.79     37.67 o 
  -2   1  12     1170.43     1075.66     58.12 o 
  -1   1  12       20.22      -19.23     24.44 o 
   0   1  12     1017.77      927.93     48.04 o 
   1   1  12       17.03      -41.51     27.67 o 
   2   1  12      719.94      900.11     50.90 o 
   3   1  12        1.62      -43.17     28.78 o 
   4   1  12      203.46      212.81     37.77 o 
   5   1  12        4.42      -41.60     27.73 o 
   6   1  12     1143.73     1202.16     60.62 o 
   7   1  12        7.13      -39.75     27.65 o 
   8   1  12      764.19      678.77     79.83 o 
   9   1  12        1.20      -12.36     69.86 o 
  -9   2  12        0.01      -51.88     41.43 o 
  -8   2  12     1164.57     1130.19     78.32 o 
  -7   2  12        0.13      -55.22     53.85 o 
  -6   2  12     1357.97     1307.41     81.48 o 
  -5   2  12       43.52        8.94     40.60 o 
  -4   2  12      516.80      551.67     79.84 o 
  -3   2  12       73.52      -27.20     35.62 o 
  -2   2  12      185.85      136.42     36.55 o 
  -1   2  12       17.29      -37.81     25.21 o 
   0   2  12     1159.13     1119.99     52.04 o 
   1   2  12       82.35       13.78     26.31 o 
   2   2  12     2795.07     2839.78     81.88 o 
   3   2  12        8.18      -41.74     27.83 o 
   4   2  12     3656.51     3742.04     96.96 o 
   5   2  12       16.24      -42.69     28.46 o 
   6   2  12      824.09      986.94     58.27 o 
   7   2  12       11.04       -9.82     44.10 o 
   8   2  12      227.45      261.22     63.71 o 
  -9   3  12        8.98      -10.96     49.77 o 
  -8   3  12       18.18      -13.38     60.63 o 
  -7   3  12       35.02       14.81     45.25 o 
  -6   3  12     1227.95     1198.36     79.85 o 
  -5   3  12       84.50       42.48     46.87 o 
  -4   3  12     2446.61     2298.77     84.49 o 
  -3   3  12       44.39      -19.60     29.77 o 
  -2   3  12     2042.73     2004.10     76.79 o 
  -1   3  12      228.91      206.74     51.61 o 
   0   3  12     1976.53     1931.63    130.76 o 
   1   3  12        5.47      -37.51     25.01 o 
   2   3  12       19.95       -7.09     25.30 o 
   3   3  12       78.97       28.99     28.67 o 
   4   3  12      381.09      438.06     43.23 o 
   5   3  12        3.53      -24.67     32.96 o 
   6   3  12      879.30      880.11     83.62 o 
   7   3  12       38.66       -0.99     47.78 o 
   8   3  12      720.45      793.94     87.35 o 
  -9   4  12       12.36      -33.49     44.75 o 
  -8   4  12      964.70      975.35    151.72 o 
  -7   4  12       79.99       60.05     44.95 o 
  -6   4  12     1674.87     1807.61     96.91 o 
  -5   4  12       30.89      -54.18     36.12 o 
  -4   4  12      280.49      284.90     45.19 o 
  -3   4  12      385.69      477.01     52.13 o 
  -2   4  12      369.72      389.60     48.36 o 
  -1   4  12       63.84       -5.81     32.22 o 
   0   4  12     1792.90     1820.76     74.41 o 
   1   4  12        6.83      -36.97     24.65 o 
   2   4  12      680.90      712.73     77.19 o 
   3   4  12        5.16      -36.31     24.20 o 
   4   4  12     2239.31     2249.34    128.39 o 
   5   4  12        4.02      -60.42     48.19 o 
   6   4  12     1252.88     1365.14     92.31 o 
   7   4  12       17.22      -17.89     49.00 o 
   8   4  12      190.17      138.55     60.66 o 
  -8   5  12       22.78       15.49     47.03 o 
  -7   5  12        3.20      -34.48     45.09 o 
  -6   5  12     1147.06     1223.74     95.56 o 
  -5   5  12       15.10       41.20     37.15 o 
  -4   5  12     2184.99     2224.25     86.27 o 
  -3   5  12       43.10       38.68     35.56 o 
  -2   5  12     1835.83     1822.70     75.81 o 
  -1   5  12      117.92       78.62     36.42 o 
   0   5  12      951.57      957.34     57.56 o 
   1   5  12       41.11      -43.31     28.87 o 
   2   5  12       29.00      -16.73     35.39 o 
   3   5  12       73.34       45.48     36.43 o 
   4   5  12       97.37        7.16     67.63 o 
   5   5  12       36.49        2.43     42.74 o 
   6   5  12      439.38      467.69     73.58 o 
   7   5  12       29.83        7.72     51.25 o 
   8   5  12      766.97      886.22     90.68 o 
  -8   6  12      841.73     1159.14     97.69 o 
  -7   6  12       11.31      -34.58     45.44 o 
  -6   6  12      531.08      605.49    129.30 o 
  -5   6  12      152.63       96.04     39.78 o 
  -4   6  12      187.94      217.38     58.54 o 
  -3   6  12      244.89      273.37     48.65 o 
  -2   6  12       85.86        8.71     33.32 o 
  -1   6  12      285.91      260.50     58.77 o 
   0   6  12      950.08     1034.15     85.99 o 
   1   6  12        0.10      -48.83     35.60 o 
   2   6  12     1844.85     1962.68    101.77 o 
   3   6  12        2.78      -58.37     38.91 o 
   4   6  12     1812.51     1871.80    115.35 o 
   5   6  12       61.57       66.51     48.70 o 
   6   6  12      765.17      791.75     88.26 o 
   7   6  12       49.35       -1.23     49.65 o 
  -7   7  12        5.13      -60.00     40.00 o 
  -6   7  12      357.19      301.72     61.98 o 
  -5   7  12       16.37       -8.05     36.53 o 
  -4   7  12      924.07     1036.19     71.58 o 
  -3   7  12       20.10      -48.37     32.25 o 
  -2   7  12     1043.11     1021.24     62.37 o 
  -1   7  12       40.40      -20.95     43.64 o 
   0   7  12     1225.29     1294.87     86.38 o 
   1   7  12      157.15      116.41     53.56 o 
   2   7  12      168.63      136.93     71.35 o 
   3   7  12       74.76       52.48     79.25 o 
   4   7  12       34.28      -24.35     46.66 o 
   5   7  12       10.87      -47.11     45.56 o 
   6   7  12      233.67      188.62     64.67 o 
   7   7  12        0.75      -39.50     49.50 o 
  -7   8  12       12.72       19.03     53.56 o 
  -6   8  12      109.29      111.70     50.56 o 
  -5   8  12       21.62      -45.17     37.88 o 
  -4   8  12        2.42      -43.82     35.04 o 
  -3   8  12      316.91      345.48     65.92 o 
  -2   8  12       18.45      -64.46     42.97 o 
  -1   8  12      200.69      135.92     52.00 o 
   0   8  12      527.21      521.86    154.25 o 
   1   8  12       53.67       22.05     49.36 o 
   2   8  12     2309.62     2569.18    124.20 o 
   3   8  12       25.33      -12.05     49.53 o 
   4   8  12      892.62      905.99     91.27 o 
   5   8  12       20.06      -44.92     49.22 o 
   6   8  12      454.70      490.66     78.87 o 
  -6   9  12      293.05      299.62     55.71 o 
  -5   9  12       22.87      -23.78     48.55 o 
  -4   9  12      410.57      375.55     76.42 o 
  -3   9  12       10.70      -22.20     47.47 o 
  -2   9  12      771.58      802.29    172.65 o 
  -1   9  12      149.07       94.87     88.49 o 
   0   9  12      953.76     1163.66     97.24 o 
   1   9  12      153.61       86.45     58.18 o 
   2   9  12      173.87      145.36     76.41 o 
   3   9  12       62.21      101.34     56.80 o 
   4   9  12        0.16      -14.96     53.60 o 
   5   9  12       41.14       61.67     52.92 o 
  -4  10  12        0.69      -78.43     52.29 o 
  -3  10  12      112.22      183.94     87.29 o 
  -2  10  12        0.53      -58.34     44.11 o 
  -1  10  12      103.95       99.56     51.37 o 
   0  10  12      435.37      440.17     87.22 o 
   1  10  12        1.57      -67.92     45.28 o 
   2  10  12      645.58      721.18     83.63 o 
   3  10  12        0.06      -15.74     72.84 o 
   4  10  12      467.71      437.24     74.95 o 
  -3  11  12        0.59      -29.41     51.46 o 
  -2  11  12      722.27      894.02     93.34 o 
  -1  11  12       35.36       -4.04     90.19 o 
   0  11  12      322.74      353.28     69.93 o 
   1  11  12      106.88      137.20     60.46 o 
   2  11  12       71.15       14.93     53.84 o 
  -7   0  13     1397.83     1377.02    125.58 o 
  -5   0  13      931.27      998.79    119.47 o 
  -3   0  13      446.53      426.47     88.03 o 
  -1   0  13       27.62        3.23     36.16 o 
   1   0  13      834.15      901.65     78.94 o 
   3   0  13     2083.18     2403.22    112.69 o 
   5   0  13     1105.13     1155.17     82.97 o 
   7   0  13      698.34      563.91     74.76 o 
  -8   1  13        3.02       -8.93     48.66 o 
  -7   1  13       10.88       22.90     50.61 o 
  -6   1  13        7.65      -63.36     42.24 o 
  -5   1  13        2.51      -29.77     76.64 o 
  -4   1  13       21.49      -44.07     39.01 o 
  -3   1  13      553.32      534.78     54.64 o 
  -2   1  13       11.01      -11.75     31.78 o 
  -1   1  13     2833.82     2786.88     82.39 o 
   0   1  13        0.47      -36.95     26.77 o 
   1   1  13     3624.89     3756.83     97.42 o 
   2   1  13        5.02      -40.95     27.30 o 
   3   1  13      990.29     1036.36     57.83 o 
   4   1  13       34.57      -46.11     30.74 o 
   5   1  13        2.63       -0.73     31.56 o 
   6   1  13       27.14       -8.41     32.06 o 
   7   1  13       52.75        7.82     50.25 o 
  -8   2  13       63.29       67.35     54.41 o 
  -7   2  13     1337.57     1289.83    108.96 o 
  -6   2  13        0.01      -13.32     45.76 o 
  -5   2  13     1035.15      981.25     82.11 o 
  -4   2  13       45.73      -16.05     41.76 o 
  -3   2  13      421.17      411.54     49.53 o 
  -2   2  13      219.74      123.24     37.27 o 
  -1   2  13       27.35        0.14     33.94 o 
   0   2  13       14.56      -25.93     29.62 o 
   1   2  13      545.53      593.13     48.32 o 
   2   2  13        1.12      -43.46     28.98 o 
   3   2  13     1176.05     1146.96     71.21 o 
   4   2  13       15.67      -26.36     30.50 o 
   5   2  13     1526.13     1447.38     64.43 o 
   6   2  13        5.94      -69.01     46.01 o 
   7   2  13      828.09      801.62     88.63 o 
  -8   3  13        0.05      -68.94     45.96 o 
  -7   3  13        1.80      -23.53     45.35 o 
  -6   3  13        1.38       23.05     47.08 o 
  -5   3  13      534.71      639.15     73.40 o 
  -4   3  13      142.97       75.58     38.63 o 
  -3   3  13      841.32      840.65     58.36 o 
  -2   3  13        0.12      -43.98     29.32 o 
  -1   3  13     2065.38     2024.20     80.73 o 
   0   3  13       38.14      -21.17     34.21 o 
   1   3  13     1901.44     1956.60     70.86 o 
   2   3  13        0.37      -39.84     26.56 o 
   3   3  13      154.94      154.43     37.86 o 
   4   3  13       49.93      -41.48     30.51 o 
   5   3  13      143.19      199.64     59.74 o 
   6   3  13       46.06       21.06     50.46 o 
   7   3  13       85.22       -6.44     53.28 o 
  -7   4  13      994.15     1005.85     83.66 o 
  -6   4  13        0.88        3.49     45.39 o 
  -5   4  13     1507.32     1554.25     90.78 o 
  -4   4  13      169.02      102.06     42.15 o 
  -3   4  13      141.25      106.45     38.96 o 
  -2   4  13      139.50       36.50     34.33 o 
  -1   4  13        2.73      -12.80     31.75 o 
   0   4  13        1.11      -40.92     31.91 o 
   1   4  13      213.74      150.99     40.82 o 
   2   4  13        1.07      -40.15     26.77 o 
   3   4  13      819.56      962.92     69.14 o 
   4   4  13       28.40        4.64     45.70 o 
   5   4  13     1570.20     1440.63    123.02 o 
   6   4  13       21.74      -38.63     49.33 o 
   7   4  13      821.75      896.57     95.95 o 
  -7   5  13        1.41      -42.03     45.67 o 
  -6   5  13       16.60      -13.44     52.21 o 
  -5   5  13      375.08      470.99     67.79 o 
  -4   5  13      155.94      141.49     42.70 o 
  -3   5  13      892.00      869.89     82.52 o 
  -2   5  13        0.35      -44.64     29.76 o 
  -1   5  13     1222.09     1118.51     68.66 o 
   0   5  13        0.77      -47.81     31.87 o 
   1   5  13     1717.62     1801.77    101.94 o 
   2   5  13       10.28      -52.70     42.32 o 
   3   5  13      345.10      407.68     69.75 o 
   4   5  13       69.34       33.78     51.77 o 
   5   5  13       31.02      -31.66     45.58 o 
   6   5  13        0.14      -17.14     50.30 o 
  -7   6  13      868.13      947.66    119.10 o 
  -6   6  13        4.83        7.11     50.75 o 
  -5   6  13      826.23      974.79     68.02 o 
  -4   6  13      219.64      179.05     45.61 o 
  -3   6  13      295.61      259.52     47.59 o 
  -2   6  13       33.08      -13.36     37.24 o 
  -1   6  13        0.41      -49.35     32.90 o 
   0   6  13       64.65       63.86     47.45 o 
   1   6  13      308.87      402.09    168.85 o 
   2   6  13        2.08      -21.92     46.74 o 
   3   6  13      710.83      706.18     80.88 o 
   4   6  13        9.53      -57.01     38.01 o 
   5   6  13      753.52      810.09     87.98 o 
   6   6  13        8.27      -74.65     49.77 o 
  -6   7  13        0.86      -37.17     44.03 o 
  -5   7  13       72.08       50.09     43.24 o 
  -4   7  13      142.92       90.16     44.66 o 
  -3   7  13      480.12      502.95     57.39 o 
  -2   7  13       25.27      -30.56     43.63 o 
  -1   7  13     1452.65     1576.39     96.96 o 
   0   7  13        0.05      -22.98     51.52 o 
   1   7  13     1363.05     1424.88     94.83 o 
   2   7  13       46.60      -39.79     42.91 o 
   3   7  13      449.82      338.92     64.50 o 
   4   7  13      109.51       83.83     51.83 o 
   5   7  13       78.23       59.66     57.11 o 
  -5   8  13      221.13      256.54     63.69 o 
  -4   8  13      183.44      196.99     63.22 o 
  -3   8  13      451.92      522.47     73.14 o 
  -2   8  13      208.86      227.45     63.39 o 
  -1   8  13       59.92       42.03     54.23 o 
   0   8  13        1.85      -29.84     48.21 o 
   1   8  13      393.28      459.29     75.91 o 
   2   8  13        1.00      -65.88     43.92 o 
   3   8  13      490.62      543.37     76.95 o 
   4   8  13        3.45      -69.95     47.84 o 
  -4   9  13       92.86      109.90    123.42 o 
  -3   9  13      392.52      416.95     71.42 o 
  -2   9  13        1.27      -48.57    114.39 o 
  -1   9  13      981.12     1220.76    105.37 o 
   0   9  13       22.60      -23.44     53.19 o 
   1   9  13      856.45      967.84     96.64 o 
   2   9  13       38.18       -3.92     48.71 o 
   3   9  13      412.56      450.96     73.30 o 
  -1  10  13      122.21      122.06     64.36 o 
   0  10  13       36.42       12.38     52.29 o 
  -6   0  14      181.21      143.30     77.61 o 
  -4   0  14     1270.13     1402.33    123.34 o 
  -2   0  14     1091.92     1217.98    104.94 o 
   0   0  14      141.86      177.11     54.39 o 
   2   0  14       10.96      -38.60     44.55 o 
   4   0  14      218.56      325.23     65.93 o 
   6   0  14      391.66      336.33     70.09 o 
  -7   1  14       12.14      -11.75     47.09 o 
  -6   1  14       82.91       49.83     58.10 o 
  -5   1  14       21.14      -35.16     43.12 o 
  -4   1  14       10.53        7.49     41.52 o 
  -3   1  14       13.56       -1.94     41.70 o 
  -2   1  14     1052.98     1037.34     63.83 o 
  -1   1  14       28.18       13.01     31.99 o 
   0   1  14     2159.76     2191.58     76.37 o 
   1   1  14       35.64       18.67     32.98 o 
   2   1  14     1421.71     1423.76     64.46 o 
   3   1  14       20.86      -17.43     33.95 o 
   4   1  14      909.34     1036.82     62.22 o 
   5   1  14        1.00       -9.41     41.25 o 
   6   1  14      194.02      233.03     50.78 o 
  -7   2  14       19.04      -50.51     44.98 o 
  -6   2  14      417.49      455.63     73.05 o 
  -5   2  14        0.01      -13.94     46.03 o 
  -4   2  14     1140.84     1016.93     76.16 o 
  -3   2  14       25.94      -32.79     34.58 o 
  -2   2  14      990.30     1062.17     65.23 o 
  -1   2  14       16.19      -49.96     33.31 o 
   0   2  14      183.34      218.27     40.93 o 
   1   2  14        2.26      -47.77     31.84 o 
   2   2  14        0.05        3.46     32.65 o 
   3   2  14        0.95      -44.36     29.57 o 
   4   2  14      235.99      224.64     41.27 o 
   5   2  14       15.00      -31.89     39.26 o 
   6   2  14      691.34      738.38     92.43 o 
  -6   3  14        0.49      -36.11     41.27 o 
  -5   3  14       88.47      -17.55     46.10 o 
  -4   3  14        7.87      -57.07     44.00 o 
  -3   3  14        0.13      -31.38     37.36 o 
  -2   3  14      457.87      452.94     53.46 o 
  -1   3  14        7.01      -36.86     35.62 o 
   0   3  14     1579.36     1730.44    112.74 o 
   1   3  14        0.18      -44.47     29.65 o 
   2   3  14      984.41     1005.24     61.19 o 
   3   3  14        0.10      -46.77     31.18 o 
   4   3  14      589.94      747.07     65.34 o 
   5   3  14        0.03      -46.16     48.41 o 
  -6   4  14      612.18      648.42     79.41 o 
  -5   4  14       23.92       -1.90     50.69 o 
  -4   4  14     1326.75     1274.08     73.25 o 
  -3   4  14        0.33      -19.45     38.15 o 
  -2   4  14      538.17      564.30     59.16 o 
  -1   4  14       19.15      -28.30     45.54 o 
   0   4  14      212.52      193.04     44.63 o 
   1   4  14       13.61      -36.62     36.03 o 
   2   4  14       29.47       10.52     38.22 o 
   3   4  14        2.29      -55.54     37.03 o 
   4   4  14      402.75      396.64     68.04 o 
   5   4  14       19.37       -4.07     52.75 o 
  -5   5  14       10.56      -18.29     50.05 o 
  -4   5  14        5.80      -20.60     38.55 o 
  -3   5  14       46.51      -27.57     40.55 o 
  -2   5  14      522.74      548.63     64.01 o 
  -1   5  14       32.36       10.16     38.31 o 
   0   5  14     1064.13     1044.64     85.38 o 
   1   5  14        0.01      -66.60     49.60 o 
   2   5  14      792.62      881.28     87.25 o 
   3   5  14       35.07      -33.61     44.55 o 
   4   5  14      362.62      325.15     67.16 o 
   5   5  14        0.21      -20.16     54.06 o 
  -5   6  14        4.21      -55.86     37.24 o 
  -4   6  14      854.28      967.98     76.58 o 
  -3   6  14        2.29      -39.60     36.18 o 
  -2   6  14      427.77      411.18     55.99 o 
  -1   6  14       23.14      -12.01     46.27 o 
   0   6  14      253.75      233.17     67.11 o 
   1   6  14        3.48      -57.22     45.38 o 
   2   6  14        9.84      -21.84     60.63 o 
   3   6  14        0.21      -50.70     48.75 o 
   4   6  14      243.40      265.18     66.70 o 
  -4   7  14       37.73       20.65     41.01 o 
  -3   7  14       91.90      116.91     61.43 o 
  -2   7  14      344.41      331.75     68.43 o 
  -1   7  14       22.21      -21.58     49.20 o 
   0   7  14      721.96      780.61     86.09 o 
   1   7  14       12.44      -51.84     52.37 o 
   2   7  14      970.96     1208.38    135.78 o 
   3   7  14       17.98        8.37     49.83 o 
  -2   8  14      631.33      711.87     83.27 o 
  -1   8  14        2.10      -10.73     52.50 o 
   0   8  14      166.62      216.25     65.11 o 
   1   8  14       28.53      -20.68     56.19 o 
  -5   0  15      300.65      388.94     88.63 o 
  -3   0  15     1516.16     1517.89    130.46 o 
  -1   0  15      716.61      700.73     81.57 o 
   1   0  15      514.17      593.60     75.84 o 
   3   0  15      289.37      446.78     71.30 o 
  -5   1  15      226.41      256.95     62.82 o 
  -4   1  15        0.91        1.36     45.60 o 
  -3   1  15       34.01       37.26     53.50 o 
  -2   1  15        8.62      -34.71     39.89 o 
  -1   1  15      168.90      163.63     38.33 o 
   0   1  15       14.07      -44.79     29.86 o 
   1   1  15      460.75      443.99     48.92 o 
   2   1  15       25.48      -36.20     33.51 o 
   3   1  15      925.86     1108.07     65.62 o 
   4   1  15        0.10      -29.71     35.97 o 
  -5   2  15      607.95      772.01     83.65 o 
  -4   2  15        1.19       -5.00     44.67 o 
  -3   2  15     1219.87     1190.86     93.66 o 
  -2   2  15       41.93      -37.38     39.42 o 
  -1   2  15      620.27      578.66     83.31 o 
   0   2  15        3.09      -48.35     32.24 o 
   1   2  15      548.82      652.18     55.83 o 
   2   2  15        3.11      -49.92     33.28 o 
   3   2  15      148.08      229.28     44.93 o 
   4   2  15       50.24      -54.11     42.51 o 
  -4   3  15       10.31      -35.72     44.03 o 
  -3   3  15       82.29      104.85     43.02 o 
  -2   3  15        0.22       -2.15     36.95 o 
  -1   3  15      132.19      129.41     42.96 o 
   0   3  15        6.16      -14.99     40.12 o 
   1   3  15      413.52      394.46     48.92 o 
   2   3  15       18.31      -24.34     34.16 o 
   3   3  15      427.39      454.45     60.01 o 
  -4   4  15        2.63      -37.11     38.61 o 
  -3   4  15      702.29      717.01     90.94 o 
  -2   4  15        5.27      -50.88     33.92 o 
  -1   4  15      573.92      586.22     61.49 o 
   0   4  15        0.05      -52.41     38.55 o 
   1   4  15      511.15      650.87     81.04 o 
   2   4  15        9.31      -42.43     52.04 o 
   3   4  15       57.54       54.27     52.03 o 
  -3   5  15       57.17       62.00     43.28 o 
  -2   5  15       27.50      -24.67     39.51 o 
  -1   5  15       12.74      -24.69     47.69 o 
   0   5  15        6.51      -71.70     47.80 o 
   1   5  15      377.03      371.25     70.16 o 
   2   5  15        0.02      -55.43     46.24 o 
                                                 
